# Supplementary material for: Aetokthonotoxin, the Causative Agent of Vacuolar Myelinopathy, Uncouples Oxidative Phosphorylation due to Protonophore Activity
Source: Chem Res Toxicol. 2025 Jul 25;38(9):1495–508. doi: 10.1021/acs.chemrestox.5c00147 (PMC12442230; doi:10.1021/acs.chemrestox.5c00147)
Supplement: Supplementary file 1 [file tx5c00147_si_001.xlsx]

## Sheet: MoAs complete_AETX all
Sample Name	label	2,3-cAMP	2PG	2PGA	3,5-cAMP	3DeHy-SHIK	3-OH-PYR	3PGA	5Me-THF	6PG	8OH-COPA-PP	AcAc-CoA	AcCoA	ACT	Adenosine	Adenylo-Suc	ADP	ADP-glucose	ADPPR	ADPR	AICAR	AIR	2-OG	ALA	ALLANTOATE	ALT	AMP	ARG	ASC	ASN	ASP	ATP	CA	CAIR	CarbamoylAla	CDP	CDP-CHOL	CDP-ME	CDP-MEP	cGMP	chloride	CHOR	CHOR-H2O	CIT	CITRUL	CMP	CoA	CREA	CREA-P
CI_METF_01	METF_48h	-0.17023	#VALUE!	-2.4719	-2.61712	#VALUE!	1.73968	-1.4431	#VALUE!	-3.49498	#VALUE!	-4.43558	0.0766171	-1.16712	0.418868	3.31403	0.664351	-0.252794	-0.131284	4.62071	#VALUE!	#VALUE!	-0.0537091	#VALUE!	-6.10092	0.319525	1.45955	0.882732	#VALUE!	#VALUE!	-0.85876	-0.0801977	-6.21751	#VALUE!	#VALUE!	-2.1624	4.30225	#VALUE!	#VALUE!	#VALUE!	#VALUE!	#VALUE!	#VALUE!	-0.20472	0.492045	-0.222883	0.781101	0.710231	-5.1735
CI_METF_02	METF_48h	-0.315024	#VALUE!	-2.0423	-2.56472	#VALUE!	0.733831	-1.25127	#VALUE!	-3.49672	#VALUE!	-3.0055	0.0189575	-1.10874	-0.404886	3.29621	0.595885	-0.473458	-0.163901	4.52285	#VALUE!	#VALUE!	-0.157038	#VALUE!	-5.93611	1.19061	1.9296	1.01861	#VALUE!	#VALUE!	-0.696912	-0.863221	-6.18373	#VALUE!	#VALUE!	-2.46985	4.272	#VALUE!	#VALUE!	#VALUE!	#VALUE!	#VALUE!	#VALUE!	-0.0782023	0.682388	-0.0397195	0.950551	0.94123	-5.36974
CI_METF_03	METF_48h	-0.257891	#VALUE!	-1.63443	-2.38521	#VALUE!	0.94878	-1.00387	#VALUE!	-3.15389	#VALUE!	-3.06695	0.269596	-1.08662	0.346592	3.34924	0.564751	-0.331356	0.0967771	4.61407	#VALUE!	#VALUE!	-0.0852415	#VALUE!	-6.17063	0.838163	2.08514	0.871678	#VALUE!	#VALUE!	-1.03417	-0.433109	-6.45137	#VALUE!	#VALUE!	-2.62244	4.42432	#VALUE!	#VALUE!	#VALUE!	#VALUE!	#VALUE!	#VALUE!	-0.230262	0.651739	0.09929	0.562817	0.875524	-5.10729
CI_METF_04	METF_48h	0.0145087	#VALUE!	-1.19664	-2.01722	#VALUE!	0.729867	-0.976921	#VALUE!	-3.30436	#VALUE!	-3.99464	0.449893	-1.12273	-0.679456	3.42246	0.678016	-0.0751606	0.309356	4.66796	#VALUE!	#VALUE!	0.211341	#VALUE!	-5.19582	1.11082	2.06264	0.904871	#VALUE!	#VALUE!	-1.13699	-0.438137	-6.66635	#VALUE!	#VALUE!	-2.34873	4.53157	#VALUE!	#VALUE!	#VALUE!	#VALUE!	#VALUE!	#VALUE!	-0.221449	0.647145	0.35549	-1.09235	0.800083	-4.76152
CI_METF_05	METF_48h	-0.170541	#VALUE!	-1.98794	-2.64844	#VALUE!	0.805717	-1.31132	#VALUE!	-3.47713	#VALUE!	-3.1611	0.152021	-1.10216	-0.111698	2.94411	0.518991	-0.384065	-0.106196	4.57058	#VALUE!	#VALUE!	-0.215191	#VALUE!	-6.04995	0.460193	1.79294	0.835722	#VALUE!	#VALUE!	-0.966674	-0.419391	-6.67798	#VALUE!	#VALUE!	-2.5559	4.13319	#VALUE!	#VALUE!	#VALUE!	#VALUE!	#VALUE!	#VALUE!	-0.141564	0.338964	-0.129908	0.539063	0.748681	-5.56152
CI_METF_06	METF_48h	-0.349714	#VALUE!	-2.06158	-2.37346	#VALUE!	0.874142	-1.3971	#VALUE!	-3.69262	#VALUE!	-2.61265	-0.146876	-1.23643	0.722795	3.31735	0.664599	-0.315441	-0.541259	4.50788	#VALUE!	#VALUE!	-0.220795	#VALUE!	-5.25021	0.356652	1.88761	1.12637	#VALUE!	#VALUE!	-1.13645	-0.396285	-6.98147	#VALUE!	#VALUE!	-2.25611	4.49361	#VALUE!	#VALUE!	#VALUE!	#VALUE!	#VALUE!	#VALUE!	0.0431094	0.719356	-0.0326547	0.716771	1.007	-4.8877
CI_ROTN_01	ROTN_48h	0.303508	#VALUE!	-1.17892	-2.37495	#VALUE!	1.5484	-1.41701	#VALUE!	-1.52536	#VALUE!	-4.03521	0.876344	-1.8083	#VALUE!	1.84153	0.600066	1.2722	0.485676	5.68271	#VALUE!	#VALUE!	-1.43052	#VALUE!	#VALUE!	2.34409	1.99835	2.66672	#VALUE!	#VALUE!	-0.0630662	-0.537263	-5.04808	#VALUE!	#VALUE!	-1.84001	4.99606	#VALUE!	#VALUE!	#VALUE!	#VALUE!	#VALUE!	#VALUE!	-0.941663	2.15808	0.00904942	1.22925	2.8887	-4.20936
CI_ROTN_02	ROTN_48h	0.016296	#VALUE!	-1.6584	-2.33872	#VALUE!	2.09501	-1.6967	#VALUE!	-2.11454	#VALUE!	-3.49583	0.595571	-1.33275	#VALUE!	1.26376	0.640472	1.99261	-0.0492166	5.64828	#VALUE!	#VALUE!	-1.30732	#VALUE!	#VALUE!	2.1387	1.61075	2.68192	#VALUE!	#VALUE!	0.893869	-0.360884	-4.75312	#VALUE!	#VALUE!	-1.71005	4.95218	#VALUE!	#VALUE!	#VALUE!	#VALUE!	#VALUE!	#VALUE!	0.11559	2.08999	-0.172355	0.908643	2.26295	-4.14773
CI_ROTN_03	ROTN_48h	0.383649	#VALUE!	-1.29085	-2.4239	#VALUE!	2.21794	-1.92189	#VALUE!	-1.98234	#VALUE!	-4.31893	0.974327	-1.5965	#VALUE!	1.40377	0.715407	1.05389	0.210191	5.78799	#VALUE!	#VALUE!	-1.48572	#VALUE!	#VALUE!	1.71083	1.93364	2.65565	#VALUE!	#VALUE!	0.454848	-0.391458	-4.87286	#VALUE!	#VALUE!	-1.87927	5.11525	#VALUE!	#VALUE!	#VALUE!	#VALUE!	#VALUE!	#VALUE!	-0.451984	1.99718	-0.272248	0.742426	2.47493	-4.41287
CI_ROTN_04	ROTN_48h	0.42776	#VALUE!	-1.81656	-2.4322	#VALUE!	2.61788	-2.05275	#VALUE!	-2.01676	#VALUE!	-4.08898	1.03287	-1.31513	#VALUE!	1.69416	0.887868	1.89519	0.15593	5.75542	#VALUE!	#VALUE!	-1.76496	#VALUE!	#VALUE!	1.97745	1.90222	2.5919	#VALUE!	#VALUE!	0.40528	-0.308921	-5.30199	#VALUE!	#VALUE!	-1.67267	4.93977	#VALUE!	#VALUE!	#VALUE!	#VALUE!	#VALUE!	#VALUE!	-0.260561	1.55955	-0.343622	0.4087	1.05359	-4.24232
CI_ROTN_05	ROTN_48h	0.0388358	#VALUE!	-1.08068	-2.6477	#VALUE!	2.41356	-1.39167	#VALUE!	-1.38116	#VALUE!	-4.72121	0.471634	-1.20034	#VALUE!	0.901098	0.378091	1.14961	-0.171896	5.64157	#VALUE!	#VALUE!	-1.22567	#VALUE!	#VALUE!	2.29911	0.474168	2.94268	#VALUE!	#VALUE!	0.893883	-0.234265	-3.85233	#VALUE!	#VALUE!	-1.53521	4.88714	#VALUE!	#VALUE!	#VALUE!	#VALUE!	#VALUE!	#VALUE!	0.319194	1.85055	-0.518745	0.140982	1.55837	-2.74808
CI_ROTN_06	ROTN_48h	0.341328	#VALUE!	-1.74367	-2.1891	#VALUE!	2.897	-1.92147	#VALUE!	-1.95949	#VALUE!	-4.22057	0.971754	-1.50127	#VALUE!	1.87376	0.754287	1.8977	0.0731141	5.78276	#VALUE!	#VALUE!	-1.59393	#VALUE!	#VALUE!	1.80471	1.60981	2.81894	#VALUE!	#VALUE!	0.573865	-0.331786	-5.15524	#VALUE!	#VALUE!	-1.7999	4.86	#VALUE!	#VALUE!	#VALUE!	#VALUE!	#VALUE!	#VALUE!	-0.150758	1.8979	-0.398546	0.380047	1.87699	-4.18534
CII_MALO_01	MALO_48h	0.430604	#VALUE!	-1.33371	-1.01094	#VALUE!	6.83656	-1.09693	#VALUE!	0.161708	#VALUE!	-1.34481	-0.10499	-1.78702	-0.0720255	-1.83124	0.948429	1.86493	-0.74818	0.609733	#VALUE!	#VALUE!	-1.70608	#VALUE!	-6.46083	0.669068	1.78606	1.32696	#VALUE!	#VALUE!	0.189343	0.0859273	-6.11475	#VALUE!	#VALUE!	-1.23199	2.72858	#VALUE!	#VALUE!	#VALUE!	#VALUE!	#VALUE!	#VALUE!	-0.0423457	0.764354	0.181558	0.112707	1.12131	-3.25652
CII_MALO_02	MALO_48h	0.521827	#VALUE!	-1.37935	-1.00812	#VALUE!	6.83773	-1.15673	#VALUE!	0.265007	#VALUE!	-1.66475	0.259711	-1.97788	-0.417473	-3.54126	0.767852	2.0779	-0.423823	-0.0182101	#VALUE!	#VALUE!	-2.11706	#VALUE!	-6.69206	1.05594	0.987032	1.16402	#VALUE!	#VALUE!	0.143312	0.265478	-6.36462	#VALUE!	#VALUE!	-1.50047	2.73024	#VALUE!	#VALUE!	#VALUE!	#VALUE!	#VALUE!	#VALUE!	-0.209702	0.702589	0.0848185	0.485186	1.10434	-2.79687
CII_MALO_03	MALO_48h	0.544551	#VALUE!	-1.47057	-0.750519	#VALUE!	6.36394	-1.25729	#VALUE!	0.29671	#VALUE!	-1.7691	0.484032	-2.16584	#VALUE!	-1.82384	1.04016	2.28435	-0.459574	0.62307	#VALUE!	#VALUE!	-2.24708	#VALUE!	-5.25579	0.739215	1.65716	0.971683	#VALUE!	#VALUE!	-0.16075	0.266644	-7.54013	#VALUE!	#VALUE!	-1.22581	2.83846	#VALUE!	#VALUE!	#VALUE!	#VALUE!	#VALUE!	#VALUE!	-0.764094	0.733007	0.222711	-0.280535	1.35063	-2.72242
CII_MALO_04	MALO_48h	0.475798	#VALUE!	-1.37106	-0.906275	#VALUE!	6.46949	-1.0693	#VALUE!	0.232422	#VALUE!	-0.528485	0.288338	-1.97169	1.55444	-1.7814	1.04117	2.16082	-0.381354	0.568137	#VALUE!	#VALUE!	-2.05803	#VALUE!	-5.75278	0.427611	1.70826	1.01331	#VALUE!	#VALUE!	-0.199697	0.319651	-6.60607	#VALUE!	#VALUE!	-1.1201	2.91563	#VALUE!	#VALUE!	#VALUE!	#VALUE!	#VALUE!	#VALUE!	-0.615447	0.560732	0.149471	0.887724	1.43464	-3.20277
CII_MALO_05	MALO_48h	0.564094	#VALUE!	-1.0141	-0.803768	#VALUE!	6.55375	-0.945579	#VALUE!	0.154248	#VALUE!	-0.898458	0.333545	-1.56255	0.586329	-2.439	1.06269	1.88822	-0.262784	0.685279	#VALUE!	#VALUE!	-2.05165	#VALUE!	-6.74102	1.07081	1.89361	1.07064	#VALUE!	#VALUE!	-0.00837543	0.231574	-7.0469	#VALUE!	#VALUE!	-1.20036	2.94136	#VALUE!	#VALUE!	#VALUE!	#VALUE!	#VALUE!	#VALUE!	-0.396356	0.670687	0.305899	0.936613	1.23027	-3.33918
CII_MALO_06	MALO_48h	0.646973	#VALUE!	-1.4423	-0.834516	#VALUE!	6.42115	-1.04129	#VALUE!	0.164583	#VALUE!	-1.89445	0.413842	-1.78299	-0.631904	-1.74842	1.04369	2.39835	-0.436358	0.5798	#VALUE!	#VALUE!	-2.43161	#VALUE!	-5.90593	0.511646	1.90082	1.02958	#VALUE!	#VALUE!	-0.0780703	0.182465	-6.79439	#VALUE!	#VALUE!	-1.20216	2.84052	#VALUE!	#VALUE!	#VALUE!	#VALUE!	#VALUE!	#VALUE!	-0.406919	0.515642	0.360982	-0.853072	1.26305	-2.78637
CII_3-NP_01	3-NP_48h	0.776742	#VALUE!	-1.31953	-1.64568	#VALUE!	3.88463	-0.931271	#VALUE!	1.40417	#VALUE!	-3.32092	0.247888	-2.14986	#VALUE!	-3.04347	-0.438619	1.20171	-0.841303	1.37959	#VALUE!	#VALUE!	-3.23164	#VALUE!	-3.89836	1.34536	-0.416501	1.21814	#VALUE!	#VALUE!	-0.380563	0.652937	-5.2492	#VALUE!	#VALUE!	-2.1844	2.01396	#VALUE!	#VALUE!	#VALUE!	#VALUE!	#VALUE!	#VALUE!	-0.412449	0.867965	-0.612474	0.0726973	2.24138	-2.08141
CII_3-NP_02	3-NP_48h	0.826309	#VALUE!	-1.54588	-2.24797	#VALUE!	3.9913	-1.10347	#VALUE!	1.54885	#VALUE!	-3.01564	0.203593	-2.05824	#VALUE!	-3.91733	-0.282874	1.41187	-1.01819	1.31366	#VALUE!	#VALUE!	-3.00038	#VALUE!	-4.95577	0.897541	0.0505938	1.11157	#VALUE!	#VALUE!	-0.286889	0.611994	-5.29547	#VALUE!	#VALUE!	-1.99505	1.99342	#VALUE!	#VALUE!	#VALUE!	#VALUE!	#VALUE!	#VALUE!	-0.321183	0.776526	-0.523408	-0.327532	2.12563	-2.23207
CII_3-NP_03	3-NP_48h	0.742044	#VALUE!	-1.31063	-1.90253	#VALUE!	4.03338	-1.05247	#VALUE!	1.37192	#VALUE!	-3.94413	0.185542	-1.87812	#VALUE!	-2.91123	-0.32424	1.45757	-0.982033	1.23742	#VALUE!	#VALUE!	-3.10118	#VALUE!	-2.96296	1.31786	0.134328	1.24696	#VALUE!	#VALUE!	-0.204879	0.521714	-4.7665	#VALUE!	#VALUE!	-1.9997	2.10296	#VALUE!	#VALUE!	#VALUE!	#VALUE!	#VALUE!	#VALUE!	-0.278489	1.0385	-0.430359	-0.304536	2.28021	-2.17565
CII_3-NP_04	3-NP_48h	0.766641	#VALUE!	-1.28211	-1.95542	#VALUE!	3.99967	-0.839741	#VALUE!	1.51842	#VALUE!	-3.35572	0.00862942	-2.21784	#VALUE!	-3.06461	-0.380581	0.999456	-1.06906	1.33691	#VALUE!	#VALUE!	-2.4519	#VALUE!	-5.08969	1.16708	-0.00930826	1.10528	#VALUE!	#VALUE!	-0.275952	0.619192	-4.86454	#VALUE!	#VALUE!	-2.08961	1.93366	#VALUE!	#VALUE!	#VALUE!	#VALUE!	#VALUE!	#VALUE!	-0.420526	0.565915	-0.64516	-0.636153	2.17511	-2.10779
CII_3-NP_05	3-NP_48h	0.981213	#VALUE!	-0.885493	-2.06575	#VALUE!	4.64004	-0.833765	#VALUE!	1.23708	#VALUE!	-5.90973	-0.379952	-1.47088	#VALUE!	-3.3365	-0.633226	1.42156	-1.66352	1.56674	#VALUE!	#VALUE!	-2.64711	#VALUE!	-4.726	1.85665	-0.353255	1.63038	#VALUE!	#VALUE!	0.506052	-0.0169683	-3.86183	#VALUE!	#VALUE!	-2.46422	2.48129	#VALUE!	#VALUE!	#VALUE!	#VALUE!	#VALUE!	#VALUE!	0.0797789	1.26774	-0.327583	-0.944304	2.32853	-1.94874
CIII_ATOV _01	ATOV _48h	0.196895	#VALUE!	-0.475375	0.24475	#VALUE!	0.116095	-0.304714	#VALUE!	-1.51478	#VALUE!	0.557653	0.337075	-2.74865	1.54883	0.14266	0.668923	1.83908	0.0152691	3.56525	#VALUE!	#VALUE!	-0.194808	#VALUE!	5.02316	0.389061	1.28873	0.0995997	#VALUE!	#VALUE!	-1.63437	0.0350721	5.15074	#VALUE!	#VALUE!	-3.0301	-0.527239	#VALUE!	#VALUE!	#VALUE!	#VALUE!	#VALUE!	#VALUE!	0.128172	-0.0815115	-0.836391	0.442868	0.385441	-1.32328
CIII_ATOV _02	ATOV _48h	0.253118	#VALUE!	-0.346879	0.355837	#VALUE!	0.04757	-0.34838	#VALUE!	-1.42007	#VALUE!	0.445426	0.297477	-2.56247	1.36654	0.654318	0.674833	1.98861	-0.14118	3.551	#VALUE!	#VALUE!	-0.204273	#VALUE!	4.97791	0.0256025	1.50316	0.263037	#VALUE!	#VALUE!	-1.11762	0.137096	5.06531	#VALUE!	#VALUE!	-2.94477	-0.625992	#VALUE!	#VALUE!	#VALUE!	#VALUE!	#VALUE!	#VALUE!	-0.124273	-0.00738632	-0.884091	0.683674	-0.0700941	-1.2491
CIII_ATOV _03	ATOV _48h	0.0898586	#VALUE!	-1.32896	-0.310751	#VALUE!	0.190742	-0.927253	#VALUE!	-1.44221	#VALUE!	0.538447	0.148113	-2.38066	0.701057	0.501563	0.643137	1.54875	-0.159463	3.51991	#VALUE!	#VALUE!	-0.0907608	#VALUE!	4.96027	-0.431717	1.18039	0.382774	#VALUE!	#VALUE!	-1.17711	0.0814212	5.12274	#VALUE!	#VALUE!	-2.73519	-0.556958	#VALUE!	#VALUE!	#VALUE!	#VALUE!	#VALUE!	#VALUE!	0.155731	0.276164	-0.828465	0.662544	0.209057	-1.14058
CIII_ATOV _04	ATOV _48h	-0.0660208	#VALUE!	-1.29038	-0.561207	#VALUE!	0.739862	-1.10994	#VALUE!	-1.25131	#VALUE!	1.32669	-0.157046	-2.41565	0.016058	0.227663	0.707741	1.20507	-0.439657	3.37584	#VALUE!	#VALUE!	-0.156768	#VALUE!	4.90325	1.14797	1.23961	0.6105	#VALUE!	#VALUE!	-0.962658	0.0743091	5.00655	#VALUE!	#VALUE!	-2.72289	-0.529615	#VALUE!	#VALUE!	#VALUE!	#VALUE!	#VALUE!	#VALUE!	0.200666	0.312306	-0.757517	0.709719	0.108916	-0.869766
CIII_ATOV _05	ATOV _48h	0.0750429	#VALUE!	-1.29096	-0.943305	#VALUE!	0.412422	-0.908972	#VALUE!	-1.29403	#VALUE!	1.51059	0.323489	-2.2583	-0.167548	-0.190324	0.685821	1.20331	-0.0394945	3.69072	#VALUE!	#VALUE!	-0.199132	#VALUE!	4.98756	0.312603	0.78921	0.226697	#VALUE!	#VALUE!	-1.21202	0.349642	5.09061	#VALUE!	#VALUE!	-2.62237	-0.693483	#VALUE!	#VALUE!	#VALUE!	#VALUE!	#VALUE!	#VALUE!	-0.101629	0.01612	-0.930107	0.662722	-0.066854	-1.00313
CIII_ATOV _06	ATOV _48h	0.122978	#VALUE!	-1.21817	-0.26987	#VALUE!	0.409317	-0.806555	#VALUE!	-1.3837	#VALUE!	0.969314	-0.0104221	-2.40523	1.62057	0.51356	0.672468	1.19919	-0.306074	3.52868	#VALUE!	#VALUE!	-0.173613	#VALUE!	4.98847	0.507927	1.31294	0.233819	#VALUE!	#VALUE!	-1.21306	0.098958	5.12865	#VALUE!	#VALUE!	-2.56177	-0.596131	#VALUE!	#VALUE!	#VALUE!	#VALUE!	#VALUE!	#VALUE!	0.0438142	0.170454	-0.739196	0.525923	0.130057	-0.945914
CIII_AMYC_01	AMYC_48h	0.175882	#VALUE!	0.369922	0.859196	#VALUE!	0.19056	0.342999	#VALUE!	-1.11957	#VALUE!	-1.11731	-0.0832403	-2.18097	2.25443	-0.421697	0.798911	0.0968324	0.0640142	4.21301	#VALUE!	#VALUE!	-1.60346	#VALUE!	3.62503	1.19679	1.46207	0.862699	#VALUE!	#VALUE!	-0.611853	0.192006	3.65404	#VALUE!	#VALUE!	-1.37814	1.21103	#VALUE!	#VALUE!	#VALUE!	#VALUE!	#VALUE!	#VALUE!	-0.0770055	0.541108	-0.340227	0.341973	-0.801762	-1.55084
CIII_AMYC_02	AMYC_48h	0.219961	#VALUE!	0.235239	0.954709	#VALUE!	0.325942	0.354018	#VALUE!	-0.999967	#VALUE!	-0.617613	0.0104363	-2.1387	1.85562	0.308716	0.703189	0.282404	-0.271963	4.36687	#VALUE!	#VALUE!	-1.63423	#VALUE!	3.65944	1.28722	1.27386	0.969271	#VALUE!	#VALUE!	-0.488206	0.546438	3.5966	#VALUE!	#VALUE!	-1.62176	1.22559	#VALUE!	#VALUE!	#VALUE!	#VALUE!	#VALUE!	#VALUE!	-0.681104	0.671174	-0.507188	0.0363335	-0.85408	-2.15874
CIII_AMYC_03	AMYC_48h	0.0425849	#VALUE!	0.382124	0.354954	#VALUE!	0.432137	0.335311	#VALUE!	-1.13712	#VALUE!	-0.401898	-0.217317	-1.83601	2.57417	-0.50223	0.855032	0.111143	-0.0397002	4.30346	#VALUE!	#VALUE!	-1.38035	#VALUE!	3.79779	0.538046	1.49025	1.20793	#VALUE!	#VALUE!	-0.172824	0.365662	3.79881	#VALUE!	#VALUE!	-1.60077	0.436659	#VALUE!	#VALUE!	#VALUE!	#VALUE!	#VALUE!	#VALUE!	-0.216671	0.886092	-0.579526	0.340884	-1.00139	-1.93772
CIII_AMYC_04	AMYC_48h	0.0574973	#VALUE!	0.257959	1.11847	#VALUE!	0.194459	0.40137	#VALUE!	-1.22392	#VALUE!	-0.529707	0.00195436	-2.50573	2.32077	-0.323818	0.762492	-0.0586723	-0.0246627	4.33749	#VALUE!	#VALUE!	-1.49459	#VALUE!	3.74913	0.228029	1.35924	0.813056	#VALUE!	#VALUE!	-0.910719	0.352522	3.73336	#VALUE!	#VALUE!	-1.5644	1.16898	#VALUE!	#VALUE!	#VALUE!	#VALUE!	#VALUE!	#VALUE!	-0.351603	0.488831	-0.431824	0.357009	-0.467994	-1.68215
CIII_AMYC_05	AMYC_48h	0.280261	#VALUE!	-0.253599	0.255173	#VALUE!	0.257496	-0.356185	#VALUE!	-0.954883	#VALUE!	-0.501743	-0.0876761	-2.18883	1.07918	0.22112	0.763804	-0.109866	0.00341169	4.44434	#VALUE!	#VALUE!	-1.96509	#VALUE!	3.57574	0.415571	1.27283	0.967281	#VALUE!	#VALUE!	-0.643487	0.587968	3.54438	#VALUE!	#VALUE!	-1.44774	1.1058	#VALUE!	#VALUE!	#VALUE!	#VALUE!	#VALUE!	#VALUE!	-0.672915	0.504954	-0.548007	0.157802	-0.875837	-2.34975
CIII_AMYC_06	AMYC_48h	0.231949	#VALUE!	0.0110413	0.359997	#VALUE!	0.173966	0.0985215	#VALUE!	-0.806856	#VALUE!	-0.748602	-0.15693	-2.26058	2.01502	-0.137197	0.742191	-0.284815	-0.100333	4.40231	#VALUE!	#VALUE!	-1.70164	#VALUE!	3.77616	0.813595	1.2669	0.917944	#VALUE!	#VALUE!	-0.676529	0.541363	3.70518	#VALUE!	#VALUE!	-1.42059	1.02844	#VALUE!	#VALUE!	#VALUE!	#VALUE!	#VALUE!	#VALUE!	-0.722929	0.613581	-0.573786	0.108128	-0.734982	-2.25292
CIV_CYAN_01	CYAN_48h	-0.654411	#VALUE!	-0.616692	-1.53182	#VALUE!	-0.393476	-0.755804	#VALUE!	-1.32385	#VALUE!	-0.417118	-0.635997	-1.61476	0.355254	-2.281	-0.084197	-0.48027	-0.345638	0.775986	#VALUE!	#VALUE!	-1.45994	#VALUE!	-2.2736	0.42874	0.301913	1.16652	#VALUE!	#VALUE!	0.0616005	-0.122381	-2.13089	#VALUE!	#VALUE!	-0.598791	-0.354138	#VALUE!	#VALUE!	#VALUE!	#VALUE!	#VALUE!	#VALUE!	-0.445047	0.853686	0.169361	0.725254	-0.970103	-1.92114
CIV_CYAN_02	CYAN_48h	-0.260951	#VALUE!	-0.675263	-1.54008	#VALUE!	-0.064046	-0.566908	#VALUE!	-1.67604	#VALUE!	-0.254571	-0.759236	-2.27344	1.53422	-2.05316	-0.124342	0.606327	-0.886006	0.710803	#VALUE!	#VALUE!	-1.4998	#VALUE!	-2.06608	1.19813	0.54469	1.39636	#VALUE!	#VALUE!	0.14316	-0.564705	-2.15609	#VALUE!	#VALUE!	-0.659736	-0.439762	#VALUE!	#VALUE!	#VALUE!	#VALUE!	#VALUE!	#VALUE!	1.57134	1.01731	0.310678	0.650784	-1.41042	-1.67161
CIV_CYAN_03	CYAN_48h	-0.000999536	#VALUE!	-0.189378	-1.25633	#VALUE!	-0.519053	-0.111167	#VALUE!	-1.23848	#VALUE!	0.173483	-0.696171	-2.23392	2.64215	-0.709613	-0.088419	-0.0438948	-0.743839	0.838867	#VALUE!	#VALUE!	-1.58359	#VALUE!	-2.40416	-0.274143	0.772378	0.832635	#VALUE!	#VALUE!	-0.245926	-0.366482	-2.06838	#VALUE!	#VALUE!	-0.571814	#VALUE!	#VALUE!	#VALUE!	#VALUE!	#VALUE!	#VALUE!	#VALUE!	1.30259	0.508543	0.414369	0.371328	-1.30764	-1.83376
CIV_CYAN_04	CYAN_48h	-0.212577	#VALUE!	-0.296917	-1.04372	#VALUE!	0.914318	-0.295155	#VALUE!	-1.28936	#VALUE!	-0.424531	-0.610605	-1.52654	3.11882	-0.957193	-0.102536	0.569968	-0.619692	0.635548	#VALUE!	#VALUE!	-1.36698	#VALUE!	-2.69682	0.242492	0.719393	1.14577	#VALUE!	#VALUE!	0.0726476	-0.478569	-2.20633	#VALUE!	#VALUE!	-0.660313	0.143583	#VALUE!	#VALUE!	#VALUE!	#VALUE!	#VALUE!	#VALUE!	-0.553763	1.01894	0.423706	0.860107	-1.06639	-1.63248
CIV_CYAN_05	CYAN_48h	-0.260464	#VALUE!	-0.557979	-1.4224	#VALUE!	-0.0286561	-0.24382	#VALUE!	-1.24069	#VALUE!	-0.161165	-0.769158	-2.35347	1.94451	-1.63823	-0.0652958	0.70095	-0.677	0.666643	#VALUE!	#VALUE!	-1.73195	#VALUE!	-1.56147	-1.88775	0.631331	0.978722	#VALUE!	#VALUE!	-0.241767	-0.381073	-1.86728	#VALUE!	#VALUE!	-0.556237	0.191642	#VALUE!	#VALUE!	#VALUE!	#VALUE!	#VALUE!	#VALUE!	1.53086	0.966434	0.399858	0.868811	-1.05513	-2.06181
CIV_CYAN_06	CYAN_48h	-0.139478	#VALUE!	-0.701662	-2.22519	#VALUE!	0.790864	-0.545214	#VALUE!	-1.49295	#VALUE!	0.496595	-0.883846	-1.36688	-0.0321684	-0.809261	-0.272755	-0.688764	-0.552964	0.785613	#VALUE!	#VALUE!	-1.31764	#VALUE!	-2.26663	1.01403	-0.0611272	1.24021	#VALUE!	#VALUE!	0.165738	-0.158315	-2.03155	#VALUE!	#VALUE!	-0.642003	-0.599614	#VALUE!	#VALUE!	#VALUE!	#VALUE!	#VALUE!	#VALUE!	0.677073	0.842469	-0.0555615	0.891483	-1.31207	-1.75822
CIV_AZID_01	AZID_48h	0.12861	#VALUE!	-1.00684	-1.89796	#VALUE!	0.44762	-0.622365	#VALUE!	-0.783365	#VALUE!	-3.66179	-0.521748	-3.11158	#VALUE!	-2.03683	0.377802	-0.2523	-0.734774	0.666868	#VALUE!	#VALUE!	-2.64277	#VALUE!	-2.95282	-0.323661	1.03818	0.720861	#VALUE!	#VALUE!	-1.3952	-0.165467	-2.31857	#VALUE!	#VALUE!	-0.335117	-0.2926	#VALUE!	#VALUE!	#VALUE!	#VALUE!	#VALUE!	#VALUE!	0.263997	0.842152	0.261725	0.0266228	-1.77739	-2.61645
CIV_AZID_02	AZID_48h	-0.183397	#VALUE!	-0.111381	-1.90442	#VALUE!	0.902595	0.202704	#VALUE!	-0.896204	#VALUE!	-2.60087	-0.51383	-1.52359	#VALUE!	-3.34518	0.225922	0.248294	-0.396657	0.515266	#VALUE!	#VALUE!	-1.64988	#VALUE!	-3.4459	0.82922	0.96233	1.45754	#VALUE!	#VALUE!	0.0584532	-0.25474	-2.30475	#VALUE!	#VALUE!	-0.623148	-0.449479	#VALUE!	#VALUE!	#VALUE!	#VALUE!	#VALUE!	#VALUE!	0.444074	0.880327	0.15738	0.21997	-2.46489	-3.24885
CIV_AZID_03	AZID_48h	0.0441129	#VALUE!	-0.896661	-2.56645	#VALUE!	1.39013	-1.40156	#VALUE!	-0.633701	#VALUE!	-1.68125	-0.670062	-2.7237	#VALUE!	-1.9043	0.230191	0.480828	-0.751835	0.609607	#VALUE!	#VALUE!	-2.01336	#VALUE!	-3.04287	-0.245407	0.530547	1.20958	#VALUE!	#VALUE!	-0.732402	0.0829887	-2.33685	#VALUE!	#VALUE!	-0.402556	-0.807754	#VALUE!	#VALUE!	#VALUE!	#VALUE!	#VALUE!	#VALUE!	0.452803	1.07647	-0.108197	0.26843	-1.80238	-2.79526
CIV_AZID_04	AZID_48h	0.283936	#VALUE!	-0.391295	-1.68636	#VALUE!	1.0022	-0.861235	#VALUE!	-0.565424	#VALUE!	-3.15537	-0.577007	-3.65205	#VALUE!	-1.58338	0.275143	0.93352	-0.562188	0.557709	#VALUE!	#VALUE!	-1.38731	#VALUE!	-2.95829	0.722463	1.14299	1.00361	#VALUE!	#VALUE!	-1.57621	-0.145674	-2.42962	#VALUE!	#VALUE!	-0.652402	0.471847	#VALUE!	#VALUE!	#VALUE!	#VALUE!	#VALUE!	#VALUE!	0.713152	1.04456	0.135431	0.667646	-1.50152	-2.65259
CIV_AZID_05	AZID_48h	0.230216	#VALUE!	-0.450972	-1.69726	#VALUE!	1.01705	-0.434209	#VALUE!	-0.626503	#VALUE!	-1.26534	-0.613261	-3.26817	#VALUE!	-2.39994	0.327834	0.960913	-0.638959	0.711028	#VALUE!	#VALUE!	-1.70645	#VALUE!	-2.07199	0.828709	1.15375	0.946069	#VALUE!	#VALUE!	-1.43816	-0.122286	-2.09933	#VALUE!	#VALUE!	-0.549565	0.0782213	#VALUE!	#VALUE!	#VALUE!	#VALUE!	#VALUE!	#VALUE!	0.454167	1.13256	0.231478	0.323022	-1.38176	-2.40905
CIV_AZID_06	AZID_48h	-0.00962463	#VALUE!	-0.522972	-2.12737	#VALUE!	1.20594	-0.587673	#VALUE!	-0.65416	#VALUE!	-1.28216	-0.794609	-3.54023	#VALUE!	-1.19237	0.290272	1.30832	-0.59245	0.700322	#VALUE!	#VALUE!	-1.52961	#VALUE!	-2.73124	-0.0630696	1.0664	1.11587	#VALUE!	#VALUE!	-1.32255	-0.144271	-2.27746	#VALUE!	#VALUE!	-0.462125	0.206684	#VALUE!	#VALUE!	#VALUE!	#VALUE!	#VALUE!	#VALUE!	0.681528	1.20173	0.221206	0.714312	-1.32726	-2.96706
Uncoupler_2DNP_01	2DNP_48h	0.367084	#VALUE!	0.0790207	-0.542609	#VALUE!	0.970228	0.266831	#VALUE!	-0.429157	#VALUE!	-0.86378	0.177812	-0.331139	0.29269	1.52238	0.666388	0.526608	0.197216	-0.21828	#VALUE!	#VALUE!	0.0916952	#VALUE!	-1.94797	1.38979	1.06357	1.14166	#VALUE!	#VALUE!	0.516302	0.369232	-2.0517	#VALUE!	#VALUE!	-0.461797	0.523701	#VALUE!	#VALUE!	#VALUE!	#VALUE!	#VALUE!	#VALUE!	-0.00281682	1.18669	-0.536392	0.826414	-0.378648	-1.37418
Uncoupler_2DNP_02	2DNP_48h	0.399918	#VALUE!	-0.629898	-0.141612	#VALUE!	0.814132	-0.633768	#VALUE!	-0.463735	#VALUE!	-1.73049	0.0686261	-0.751001	0.50484	1.78246	0.558065	1.21265	-0.0175935	-0.287282	#VALUE!	#VALUE!	0.162496	#VALUE!	-2.80136	0.521513	1.03029	0.693508	#VALUE!	#VALUE!	0.909854	0.256882	-2.72484	#VALUE!	#VALUE!	-0.601114	0.555983	#VALUE!	#VALUE!	#VALUE!	#VALUE!	#VALUE!	#VALUE!	-0.65367	0.652278	-0.510987	-0.0307954	0.146345	-2.14065
Uncoupler_2DNP_03	2DNP_48h	0.358607	#VALUE!	0.217649	0.14687	#VALUE!	0.95472	-0.175102	#VALUE!	-0.913011	#VALUE!	-0.272631	0.283491	-0.708972	1.38828	2.11193	0.677556	1.12497	0.251365	-0.281692	#VALUE!	#VALUE!	0.238932	#VALUE!	-2.10109	0.80584	1.44204	1.0501	#VALUE!	#VALUE!	0.653396	0.267429	-2.26716	#VALUE!	#VALUE!	-0.529119	1.1393	#VALUE!	#VALUE!	#VALUE!	#VALUE!	#VALUE!	#VALUE!	-1.01162	1.24214	-0.209291	1.51579	-0.0745996	-0.961881
Uncoupler_2DNP_05	2DNP_48h	0.440616	#VALUE!	-0.283192	-0.479975	#VALUE!	1.04938	-0.158824	#VALUE!	-0.334936	#VALUE!	-1.05545	0.0188452	-0.673736	1.16281	1.99609	0.756497	0.845257	0.014277	-0.351808	#VALUE!	#VALUE!	0.108732	#VALUE!	-2.23228	1.43319	1.52486	1.03744	#VALUE!	#VALUE!	0.812111	0.145723	-2.41453	#VALUE!	#VALUE!	-0.314958	0.663222	#VALUE!	#VALUE!	#VALUE!	#VALUE!	#VALUE!	#VALUE!	-0.395611	1.08237	-0.211414	0.232114	-0.0674835	-1.77635
Uncoupler_2DNP_06	2DNP_48h	0.467263	#VALUE!	0.0693001	0.119582	#VALUE!	0.860658	-0.0688823	#VALUE!	-0.302942	#VALUE!	-0.82929	0.18063	-0.585147	0.901347	1.96906	0.681674	0.426026	0.136651	-0.189672	#VALUE!	#VALUE!	0.0289837	#VALUE!	-3.31701	0.984611	1.23332	0.870255	#VALUE!	#VALUE!	0.633657	0.363081	-2.35574	#VALUE!	#VALUE!	-0.411756	0.769586	#VALUE!	#VALUE!	#VALUE!	#VALUE!	#VALUE!	#VALUE!	-0.239495	0.826929	-0.395674	0.435568	-0.170393	-1.55822
Uncoupler_CCCP_01	CCCP_48h	0.0834183	#VALUE!	0.183579	-0.273544	#VALUE!	0.788239	0.611028	#VALUE!	-0.728185	#VALUE!	-1.19825	0.232903	-0.325023	1.6264	0.187147	0.897516	0.485326	-0.0814304	0.657941	#VALUE!	#VALUE!	-0.422805	#VALUE!	-3.22456	0.568106	1.73937	0.886933	#VALUE!	#VALUE!	0.853889	0.15661	-3.12023	#VALUE!	#VALUE!	-0.0199123	0.768732	#VALUE!	#VALUE!	#VALUE!	#VALUE!	#VALUE!	#VALUE!	-0.825239	0.271662	0.187106	0.249864	0.364342	-1.55545
Uncoupler_CCCP_02	CCCP_48h	0.266321	#VALUE!	0.00920091	0.072596	#VALUE!	0.820761	-0.0824055	#VALUE!	-0.690522	#VALUE!	-1.31364	0.280225	-0.623216	1.97803	0.302865	0.959267	0.52028	0.00327983	0.670948	#VALUE!	#VALUE!	-1.10421	#VALUE!	-3.85479	0.852976	2.08103	0.881356	#VALUE!	#VALUE!	0.238731	0.0581788	-3.34683	#VALUE!	#VALUE!	0.113265	1.03287	#VALUE!	#VALUE!	#VALUE!	#VALUE!	#VALUE!	#VALUE!	-0.969077	0.625394	0.441108	0.376212	0.981183	-0.905055
Uncoupler_CCCP_03	CCCP_48h	0.241549	#VALUE!	-0.131567	-0.775464	#VALUE!	0.595648	-0.0259735	#VALUE!	-0.581077	#VALUE!	-0.588627	0.0979989	-0.890176	-0.137217	0.323862	0.504898	0.300028	-0.15442	0.224824	#VALUE!	#VALUE!	-1.16186	#VALUE!	-2.77475	1.08209	0.997622	1.11359	#VALUE!	#VALUE!	0.680505	0.254939	-3.05388	#VALUE!	#VALUE!	-0.35467	0.711505	#VALUE!	#VALUE!	#VALUE!	#VALUE!	#VALUE!	#VALUE!	-0.539665	0.920056	-0.152676	0.200634	0.779409	-0.722955
Uncoupler_CCCP_04	CCCP_48h	0.318889	#VALUE!	-0.0425322	-0.0849023	#VALUE!	0.996784	0.269225	#VALUE!	-0.719137	#VALUE!	-1.18387	0.302421	-0.564811	1.62568	0.371579	0.948222	0.475046	-0.0460284	0.500595	#VALUE!	#VALUE!	-2.15375	#VALUE!	-2.87397	0.737453	1.99868	0.829584	#VALUE!	#VALUE!	0.080582	0.11028	-3.10725	#VALUE!	#VALUE!	0.0644117	1.00448	#VALUE!	#VALUE!	#VALUE!	#VALUE!	#VALUE!	#VALUE!	-1.00811	0.60131	0.480251	0.450123	0.924649	-1.00141
Uncoupler_CCCP_05	CCCP_48h	0.144011	#VALUE!	-0.480702	-0.368511	#VALUE!	0.1897	-0.379792	#VALUE!	-0.722308	#VALUE!	-1.29242	0.162715	-0.597992	0.565081	-0.108985	0.716965	0.513246	-0.0361048	0.310966	#VALUE!	#VALUE!	-1.23989	#VALUE!	-3.80604	1.27524	1.51244	0.878566	#VALUE!	#VALUE!	0.681065	0.197662	-3.14655	#VALUE!	#VALUE!	-0.154722	0.787836	#VALUE!	#VALUE!	#VALUE!	#VALUE!	#VALUE!	#VALUE!	-0.487539	0.672275	0.133874	-0.172985	0.503752	-0.778353
Uncoupler_CCCP_06	CCCP_48h	0.0760757	#VALUE!	-0.00750128	-0.386475	#VALUE!	0.991275	0.123275	#VALUE!	-0.730663	#VALUE!	-1.29847	0.159018	-0.308837	1.31757	-0.092341	0.844937	0.504595	-0.00722782	0.322765	#VALUE!	#VALUE!	-1.36886	#VALUE!	-2.18604	0.680595	1.74214	0.889698	#VALUE!	#VALUE!	0.749616	0.183983	-3.06093	#VALUE!	#VALUE!	0.0787861	0.692885	#VALUE!	#VALUE!	#VALUE!	#VALUE!	#VALUE!	#VALUE!	-0.587745	0.412348	0.248319	0.565313	0.460625	-1.36647
Uncoupler_EMOD_01	EMOD_48h	0.0461305	#VALUE!	-0.291252	0.606528	#VALUE!	0.492107	0.102563	#VALUE!	-0.0135917	#VALUE!	-1.9498	0.234718	-0.287295	3.3219	1.96555	0.86717	0.379309	0.225049	0.506503	#VALUE!	#VALUE!	-0.508663	#VALUE!	-1.65755	1.12253	2.13483	1.37305	#VALUE!	#VALUE!	0.628091	0.125672	-1.85046	#VALUE!	#VALUE!	-0.306022	0.801617	#VALUE!	#VALUE!	#VALUE!	#VALUE!	#VALUE!	#VALUE!	0.42654	1.17598	0.641392	0.332838	-0.997262	-2.11096
Uncoupler_EMOD_02	EMOD_48h	0.331394	#VALUE!	-0.124705	1.00517	#VALUE!	0.459138	0.122643	#VALUE!	0.0678947	#VALUE!	-2.98058	0.235166	-0.651462	3.01372	2.5918	0.934511	0.390303	0.0244288	0.385246	#VALUE!	#VALUE!	-0.877975	#VALUE!	-3.96769	0.981327	2.16488	1.15128	#VALUE!	#VALUE!	0.461413	0.275454	-2.54611	#VALUE!	#VALUE!	-0.0926359	1.57655	#VALUE!	#VALUE!	#VALUE!	#VALUE!	#VALUE!	#VALUE!	-0.187338	0.936272	0.703388	-0.0934006	-0.444323	-2.0759
Uncoupler_EMOD_03	EMOD_48h	0.838896	#VALUE!	-0.666679	1.18835	#VALUE!	1.25801	-0.716563	#VALUE!	0.106577	#VALUE!	-2.6151	-0.159866	-0.546197	2.15563	2.7029	0.784897	0.572476	-0.719212	0.497994	#VALUE!	#VALUE!	-0.266205	#VALUE!	-2.03137	0.774943	2.31605	1.32231	#VALUE!	#VALUE!	0.963799	-0.82423	-1.93176	#VALUE!	#VALUE!	-0.0701751	1.83316	#VALUE!	#VALUE!	#VALUE!	#VALUE!	#VALUE!	#VALUE!	0.252259	1.43199	0.807166	0.976136	0.787916	-0.944323
Uncoupler_EMOD_04	EMOD_48h	0.57776	#VALUE!	-0.339173	1.02807	#VALUE!	0.950634	-0.529243	#VALUE!	-0.0528787	#VALUE!	-1.86438	0.268851	-0.746499	2.99531	2.39229	0.931384	0.502035	0.0270576	0.537352	#VALUE!	#VALUE!	-0.831622	#VALUE!	-1.84036	0.56414	2.30932	1.04982	#VALUE!	#VALUE!	0.618607	0.180827	-2.40763	#VALUE!	#VALUE!	-0.20766	1.70088	#VALUE!	#VALUE!	#VALUE!	#VALUE!	#VALUE!	#VALUE!	-0.347759	1.02237	0.850226	0.521819	0.319766	-1.56452
Uncoupler_EMOD_05	EMOD_48h	0.720474	#VALUE!	-1.04904	1.10233	#VALUE!	1.42078	-0.944911	#VALUE!	-0.183614	#VALUE!	-1.94126	0.147563	-0.660182	2.15854	2.47835	0.912627	0.603464	0.130442	0.479996	#VALUE!	#VALUE!	-0.647958	#VALUE!	-2.50776	0.361311	2.18056	1.08534	#VALUE!	#VALUE!	0.739462	0.0640859	-2.38724	#VALUE!	#VALUE!	-0.199034	1.44163	#VALUE!	#VALUE!	#VALUE!	#VALUE!	#VALUE!	#VALUE!	-0.0402509	1.0617	0.690522	0.424057	0.400744	-1.14762
Uncoupler_EMOD_06	EMOD_48h	0.610828	#VALUE!	-0.812433	0.393346	#VALUE!	0.979376	-0.645487	#VALUE!	0.525035	#VALUE!	-2.21529	-0.00591596	-0.484412	1.95445	2.3881	0.779797	0.307727	-0.700834	0.5708	#VALUE!	#VALUE!	-0.629555	#VALUE!	-1.7981	0.786147	1.9916	1.16083	#VALUE!	#VALUE!	0.799429	-0.471819	-1.98285	#VALUE!	#VALUE!	-0.101001	1.39071	#VALUE!	#VALUE!	#VALUE!	#VALUE!	#VALUE!	#VALUE!	0.251955	1.23091	0.726696	0.267713	0.138103	-1.25042
TopoII_MITO_01	MITO_48h	0.393414	#VALUE!	-2.06732	0.287138	#VALUE!	0.596019	-1.9018	#VALUE!	-1.74321	#VALUE!	-0.331436	-0.153369	-0.437381	1.88403	0.0769242	0.0608254	0.918203	0.338066	-0.000159487	#VALUE!	#VALUE!	-0.45526	#VALUE!	-2.97121	0.707456	0.0474516	0.40838	#VALUE!	#VALUE!	1.12939	0.379179	-2.54402	#VALUE!	#VALUE!	-0.667825	-0.0313612	#VALUE!	#VALUE!	#VALUE!	#VALUE!	#VALUE!	#VALUE!	-0.0670097	0.142756	0.132756	0.855385	0.575185	0.866583
TopoII_MITO_02	MITO_48h	0.486652	#VALUE!	-1.99064	0.12512	#VALUE!	0.972042	-1.60697	#VALUE!	-1.36405	#VALUE!	-1.01734	-0.0781573	-0.283571	1.49141	0.206478	0.191395	0.313076	-0.052458	-0.0229295	#VALUE!	#VALUE!	-0.578579	#VALUE!	-2.28013	0.562944	0.124946	0.417943	#VALUE!	#VALUE!	0.99234	0.494453	-2.63823	#VALUE!	#VALUE!	-0.51844	-0.0467991	#VALUE!	#VALUE!	#VALUE!	#VALUE!	#VALUE!	#VALUE!	0.161189	0.119809	0.151966	0.309401	0.274361	0.643429
TopoII_MITO_03	MITO_48h	-0.778329	#VALUE!	-3.26424	-1.29241	#VALUE!	0.570418	-2.62989	#VALUE!	-1.53945	#VALUE!	-0.859005	0.0101803	-0.274504	1.16718	0.0142881	0.157673	0.466775	0.291194	0.0039633	#VALUE!	#VALUE!	-0.768314	#VALUE!	-3.19856	0.485291	-0.303036	0.223221	#VALUE!	#VALUE!	1.08004	0.36134	-2.88947	#VALUE!	#VALUE!	-0.501611	-0.555483	#VALUE!	#VALUE!	#VALUE!	#VALUE!	#VALUE!	#VALUE!	-0.21654	-0.0501872	0.0464498	0.602452	0.717434	0.41921
TopoII_MITO_04	MITO_48h	0.298369	#VALUE!	-2.59164	-0.689329	#VALUE!	0.824921	-2.24018	#VALUE!	-1.70668	#VALUE!	-0.85421	-0.255445	-0.298507	0.554603	-0.129371	0.0942735	-0.164377	0.24572	-0.0684458	#VALUE!	#VALUE!	-0.618039	#VALUE!	-2.58188	0.0337112	-0.314641	0.397392	#VALUE!	#VALUE!	1.05041	0.534813	-2.73881	#VALUE!	#VALUE!	-0.639561	-0.220375	#VALUE!	#VALUE!	#VALUE!	#VALUE!	#VALUE!	#VALUE!	0.0268204	0.146923	-0.0108103	0.493515	0.419718	0.527845
TopoII_MITO_05	MITO_48h	0.549468	#VALUE!	-2.05744	-0.168832	#VALUE!	0.748964	-1.83214	#VALUE!	-1.68649	#VALUE!	-0.494356	-0.0450725	-0.292626	1.5255	-0.354536	0.115869	0.816306	0.448463	0.00275887	#VALUE!	#VALUE!	-0.396834	#VALUE!	-2.53037	0.565878	-0.159397	0.353969	#VALUE!	#VALUE!	1.08615	0.347551	-2.53671	#VALUE!	#VALUE!	-0.579717	-0.165916	#VALUE!	#VALUE!	#VALUE!	#VALUE!	#VALUE!	#VALUE!	-0.0691593	0.185851	0.115092	1.363	0.46163	1.11899
TopoII_MITO_06	MITO_48h	0.521225	#VALUE!	-1.79523	-0.0185907	#VALUE!	0.725544	-1.79931	#VALUE!	-1.97387	#VALUE!	-1.65113	-0.350122	-0.415372	2.21278	0.203876	0.17453	0.838345	0.118356	-0.0537731	#VALUE!	#VALUE!	-0.521941	#VALUE!	-2.22993	0.839051	0.155941	0.58638	#VALUE!	#VALUE!	1.12218	0.397075	-2.68827	#VALUE!	#VALUE!	-0.46326	0.0104571	#VALUE!	#VALUE!	#VALUE!	#VALUE!	#VALUE!	#VALUE!	-0.060768	0.521374	0.190836	1.00894	0.818669	0.953025
TopoII_DOXO_01	DOXO_48h	-0.30802	#VALUE!	-1.56641	-0.0545787	#VALUE!	1.10019	-1.09392	#VALUE!	-0.925136	#VALUE!	-1.07772	-0.462875	-0.365861	#VALUE!	0.0340704	-0.255089	-0.594307	-0.29554	0.313651	#VALUE!	#VALUE!	-1.01758	#VALUE!	-1.44387	0.644098	-0.455947	0.799399	#VALUE!	#VALUE!	0.922057	0.226987	-1.41185	#VALUE!	#VALUE!	-1.25322	-0.123072	#VALUE!	#VALUE!	#VALUE!	#VALUE!	#VALUE!	#VALUE!	0.548646	0.367594	-0.648469	0.961932	-0.229718	-0.376727
TopoII_DOXO_02	DOXO_48h	-0.221752	#VALUE!	-1.41972	0.0511622	#VALUE!	0.777416	-1.14237	#VALUE!	-0.90408	#VALUE!	-1.07648	-0.406382	-0.509579	#VALUE!	0.197014	0.029911	0.376555	-0.179507	0.45207	#VALUE!	#VALUE!	-1.10213	#VALUE!	-1.26244	0.260336	-0.0330022	0.165047	#VALUE!	#VALUE!	0.787601	0.267908	-1.37925	#VALUE!	#VALUE!	-0.944111	-0.168827	#VALUE!	#VALUE!	#VALUE!	#VALUE!	#VALUE!	#VALUE!	0.0937921	-0.219429	-0.399085	0.620536	0.298961	-0.184398
TopoII_DOXO_03	DOXO_48h	-0.244897	#VALUE!	-1.94896	0.0399457	#VALUE!	0.773598	-1.29999	#VALUE!	-0.764117	#VALUE!	-0.89778	-0.457523	-0.396497	#VALUE!	0.384253	-0.125771	-0.406107	-0.43443	0.408765	#VALUE!	#VALUE!	-1.00582	#VALUE!	-0.962027	0.272211	-0.311258	0.403866	#VALUE!	#VALUE!	0.732685	0.330886	-1.38228	#VALUE!	#VALUE!	-1.0286	-0.247118	#VALUE!	#VALUE!	#VALUE!	#VALUE!	#VALUE!	#VALUE!	0.426204	-0.0946017	-0.517792	0.191437	-0.0598315	-0.290708
TopoII_DOXO_04	DOXO_48h	0.0433515	#VALUE!	-1.45616	-0.0149303	#VALUE!	1.16113	-1.13852	#VALUE!	-0.736328	#VALUE!	-0.95727	-0.589913	-0.540799	#VALUE!	1.09656	-0.0194082	-0.16195	-0.537619	0.406055	#VALUE!	#VALUE!	-1.34625	#VALUE!	-2.57999	0.675734	-0.0965027	0.466641	#VALUE!	#VALUE!	0.818278	0.303689	-1.17574	#VALUE!	#VALUE!	-0.991665	-0.285417	#VALUE!	#VALUE!	#VALUE!	#VALUE!	#VALUE!	#VALUE!	0.389074	0.119965	-0.416952	0.177715	0.333198	-0.28702
TopoII_DOXO_05	DOXO_48h	-0.154203	#VALUE!	-1.74382	0.0513397	#VALUE!	1.13574	-1.37167	#VALUE!	-0.700249	#VALUE!	-0.536172	-0.522952	-0.560842	#VALUE!	0.237416	-0.13593	0.29747	-0.527013	0.217159	#VALUE!	#VALUE!	-1.07795	#VALUE!	-1.37879	0.412469	-0.45841	0.512318	#VALUE!	#VALUE!	0.5248	0.430839	-1.9659	#VALUE!	#VALUE!	-1.18785	-0.71792	#VALUE!	#VALUE!	#VALUE!	#VALUE!	#VALUE!	#VALUE!	0.529131	0.105839	-0.702154	0.026261	-0.151274	-0.368742
TopoII_DOXO_06	DOXO_48h	-0.355076	#VALUE!	-2.04834	-0.0206366	#VALUE!	1.04874	-1.5322	#VALUE!	-0.732327	#VALUE!	-1.06193	-0.477627	-0.536255	#VALUE!	-0.832548	-0.154332	-0.545872	-0.580688	0.206915	#VALUE!	#VALUE!	-1.17825	#VALUE!	-1.97198	0.636409	-0.467305	0.454843	#VALUE!	#VALUE!	0.863183	0.338801	-1.54443	#VALUE!	#VALUE!	-0.863103	-0.332794	#VALUE!	#VALUE!	#VALUE!	#VALUE!	#VALUE!	#VALUE!	0.392556	0.0733038	-0.577613	-0.194963	0.283891	-0.350086
TopoII_ETOP_01	ETOP_48h	-0.33339	#VALUE!	0.0122062	0.734384	#VALUE!	0.780049	0.100132	#VALUE!	-1.51676	#VALUE!	0.701277	0.182842	-0.378326	0.972581	0.400373	-0.0117739	-0.0593332	0.476324	-0.0333155	#VALUE!	#VALUE!	-0.452746	#VALUE!	-1.69507	0.570393	0.176092	0.593808	#VALUE!	#VALUE!	0.780155	0.207968	-1.63044	#VALUE!	#VALUE!	-0.664142	#VALUE!	#VALUE!	#VALUE!	#VALUE!	#VALUE!	#VALUE!	#VALUE!	-0.215882	0.363435	0.0316323	0.361467	-0.576249	-0.553774
TopoII_ETOP_02	ETOP_48h	-0.358762	#VALUE!	-0.23092	0.569228	#VALUE!	0.682261	-0.058885	#VALUE!	-1.27367	#VALUE!	0.883825	0.206619	-0.404552	0.969993	0.136869	-0.00663582	-0.311682	0.303555	-0.124118	#VALUE!	#VALUE!	-0.625821	#VALUE!	-1.35574	0.353588	0.0389009	0.378296	#VALUE!	#VALUE!	0.468847	0.295319	-1.74417	#VALUE!	#VALUE!	-0.610073	#VALUE!	#VALUE!	#VALUE!	#VALUE!	#VALUE!	#VALUE!	#VALUE!	-0.0566632	0.329402	-0.125204	0.308699	-0.706006	-1.43127
TopoII_ETOP_03	ETOP_48h	-0.259516	#VALUE!	0.268604	0.852246	#VALUE!	0.474995	0.0985053	#VALUE!	-1.70088	#VALUE!	0.909264	0.308925	-0.404924	1.40536	-0.228141	-0.174188	-1.29381	-0.134447	0.206532	#VALUE!	#VALUE!	-1.75579	#VALUE!	-2.13172	-0.282009	0.0264549	0.0327702	#VALUE!	#VALUE!	0.0423009	-0.163719	-2.00076	#VALUE!	#VALUE!	-0.737847	#VALUE!	#VALUE!	#VALUE!	#VALUE!	#VALUE!	#VALUE!	#VALUE!	-0.376064	-0.0823577	-0.101389	-0.564135	-1.50416	-0.833949
TopoII_ETOP_04	ETOP_48h	-0.354417	#VALUE!	-0.605809	-0.0112028	#VALUE!	1.07798	-0.473655	#VALUE!	-1.31824	#VALUE!	1.12554	0.197621	-0.456369	-0.507363	-0.481005	-0.380072	-0.0362079	0.300097	-0.23111	#VALUE!	#VALUE!	-0.682164	#VALUE!	-1.833	-0.0348498	-0.472725	0.482686	#VALUE!	#VALUE!	0.459545	0.317127	-1.76817	#VALUE!	#VALUE!	-0.994259	#VALUE!	#VALUE!	#VALUE!	#VALUE!	#VALUE!	#VALUE!	#VALUE!	0.00318235	0.331768	-0.320807	0.215305	-0.794821	-0.970998
TopoII_ETOP_05	ETOP_48h	-0.652549	#VALUE!	-0.405258	0.149011	#VALUE!	0.47612	-0.687245	#VALUE!	-1.50243	#VALUE!	0.605729	0.0248044	-0.700915	-2.35365	0.107554	-0.302912	-0.779618	-0.136405	-0.112653	#VALUE!	#VALUE!	-1.19576	#VALUE!	-2.2213	-0.114544	-0.349525	-0.0659174	#VALUE!	#VALUE!	0.223401	0.0484679	-2.19687	#VALUE!	#VALUE!	-0.936962	#VALUE!	#VALUE!	#VALUE!	#VALUE!	#VALUE!	#VALUE!	#VALUE!	-0.404509	-0.231068	-0.447102	-0.220228	-0.952715	-1.40237
TopoII_ETOP_06	ETOP_48h	-0.253794	#VALUE!	-0.489182	0.0882277	#VALUE!	0.940162	-0.661634	#VALUE!	-1.51255	#VALUE!	0.731788	0.0206514	-0.565416	0.239173	-0.363295	-0.412916	-0.165704	-0.289626	-0.393864	#VALUE!	#VALUE!	-1.49901	#VALUE!	-1.89279	-0.483291	-0.301382	-0.107254	#VALUE!	#VALUE!	0.583383	-0.0345139	-2.00557	#VALUE!	#VALUE!	-0.964217	#VALUE!	#VALUE!	#VALUE!	#VALUE!	#VALUE!	#VALUE!	#VALUE!	-0.296954	-0.249949	-0.332502	-0.313845	-0.83892	-0.618422
TopoI_IRIN_01	IRIN_48h	-0.179299	#VALUE!	-0.846221	0.0238471	#VALUE!	0.134372	0.19539	#VALUE!	-2.40352	#VALUE!	2.01829	0.320202	-0.429207	0.910994	-0.590146	-0.164283	0.117223	-0.100591	-0.00597391	#VALUE!	#VALUE!	0.0917616	#VALUE!	-1.47763	0.362965	-0.540715	0.260743	#VALUE!	#VALUE!	0.75671	-0.0338462	-1.24178	#VALUE!	#VALUE!	-0.525195	-0.962352	#VALUE!	#VALUE!	#VALUE!	#VALUE!	#VALUE!	#VALUE!	-0.259971	0.0551917	-0.203835	0.584741	0.519795	-0.424163
TopoI_IRIN_02	IRIN_48h	-0.0386093	#VALUE!	-0.868709	0.207998	#VALUE!	-0.0396159	0.153872	#VALUE!	-2.10959	#VALUE!	1.81382	0.351629	-0.523963	1.31574	-0.0855	0.0204354	0.632669	0.0594942	0.0119366	#VALUE!	#VALUE!	0.18675	#VALUE!	-0.945253	0.373726	-0.309233	0.27611	#VALUE!	#VALUE!	0.737086	-0.011686	-1.23135	#VALUE!	#VALUE!	-0.388094	-0.761396	#VALUE!	#VALUE!	#VALUE!	#VALUE!	#VALUE!	#VALUE!	-0.230717	0.0944616	-0.181402	0.667974	0.87435	-0.656134
TopoI_IRIN_03	IRIN_48h	-0.217112	#VALUE!	-0.889485	-0.137947	#VALUE!	-0.127916	-0.0432089	#VALUE!	-2.28763	#VALUE!	1.91969	0.241741	-0.362099	0.978852	-0.408501	-0.429451	-0.166445	-0.174936	0.0685476	#VALUE!	#VALUE!	0.252258	#VALUE!	-1.07649	0.541646	-1.04301	0.241548	#VALUE!	#VALUE!	0.841843	0.0429117	-0.977552	#VALUE!	#VALUE!	-0.854326	-1.14248	#VALUE!	#VALUE!	#VALUE!	#VALUE!	#VALUE!	#VALUE!	-0.145728	0.210732	-0.449964	0.36322	0.583348	0.19299
TopoI_IRIN_04	IRIN_48h	-0.244147	#VALUE!	-0.694994	0.232377	#VALUE!	0.187747	0.190313	#VALUE!	-2.18043	#VALUE!	2.02555	0.281673	-0.404091	0.692591	-0.420781	-0.189393	-0.123604	-0.0372869	-0.173563	#VALUE!	#VALUE!	0.112083	#VALUE!	-1.19591	0.320351	-0.324928	0.270384	#VALUE!	#VALUE!	0.714996	-0.0492333	-1.24399	#VALUE!	#VALUE!	-0.594034	-0.789603	#VALUE!	#VALUE!	#VALUE!	#VALUE!	#VALUE!	#VALUE!	-0.230401	0.112696	-0.109881	0.424458	0.25734	0.130281
TopoI_IRIN_05	IRIN_48h	-0.0461276	#VALUE!	-0.737272	0.0861025	#VALUE!	2.05139	-0.0192459	#VALUE!	-2.18398	#VALUE!	1.93819	0.166325	-0.394416	0.915428	-0.755676	-0.427468	0.233492	-0.224725	-0.307859	#VALUE!	#VALUE!	0.368828	#VALUE!	-1.3866	0.669043	-0.377422	0.422586	#VALUE!	#VALUE!	0.910427	-0.124478	-1.37651	#VALUE!	#VALUE!	-0.705834	-0.99274	#VALUE!	#VALUE!	#VALUE!	#VALUE!	#VALUE!	#VALUE!	-0.150354	0.325681	-0.180315	0.282357	0.481647	0.380863
TopoI_IRIN_06	IRIN_48h	-0.0341217	#VALUE!	-0.73972	0.0336084	#VALUE!	-0.156589	-0.0167671	#VALUE!	-2.47506	#VALUE!	1.89638	0.297164	-0.381999	0.465848	-0.138024	-0.286236	0.256503	0.191779	0.203846	#VALUE!	#VALUE!	0.254557	#VALUE!	-0.674189	0.223257	-0.610649	0.104663	#VALUE!	#VALUE!	0.78262	-0.0146533	-1.06925	#VALUE!	#VALUE!	-0.707703	-0.878571	#VALUE!	#VALUE!	#VALUE!	#VALUE!	#VALUE!	#VALUE!	-0.311387	0.0949702	-0.334967	0.655609	0.876226	-0.0571383
TopoI_CMPT_01	CMPT_48h	0.104896	#VALUE!	-1.34281	-0.493554	#VALUE!	0.747909	-1.29096	#VALUE!	-1.96049	#VALUE!	1.20456	0.357357	-0.332993	1.1398	0.856138	0.214793	0.518615	0.500326	0.230689	#VALUE!	#VALUE!	0.000584956	#VALUE!	-1.6146	0.878333	0.660334	0.729595	#VALUE!	#VALUE!	0.637392	0.269608	-1.86272	#VALUE!	#VALUE!	-0.850536	-0.590165	#VALUE!	#VALUE!	#VALUE!	#VALUE!	#VALUE!	#VALUE!	-0.0974068	0.627249	0.295845	0.600485	0.889885	0.711345
TopoI_CMPT_02	CMPT_48h	-0.00427633	#VALUE!	-1.26731	-0.427135	#VALUE!	1.98167	-0.989608	#VALUE!	-1.84469	#VALUE!	1.28674	0.261592	-0.260899	1.49741	-0.0716367	-0.127715	0.590693	0.384759	0.229494	#VALUE!	#VALUE!	-0.0305986	#VALUE!	-1.91337	1.2167	0.671654	0.830643	#VALUE!	#VALUE!	0.725843	0.226793	-1.95289	#VALUE!	#VALUE!	-1.17941	-0.649774	#VALUE!	#VALUE!	#VALUE!	#VALUE!	#VALUE!	#VALUE!	0.0975124	0.765778	0.291967	1.19693	0.432088	1.10822
TopoI_CMPT_03	CMPT_48h	0.115658	#VALUE!	-1.23292	-0.77455	#VALUE!	0.67894	-1.21277	#VALUE!	-1.7107	#VALUE!	1.24416	0.410743	-0.393566	-0.193232	1.08665	0.51071	0.645928	0.371795	0.173312	#VALUE!	#VALUE!	0.0389062	#VALUE!	-2.16442	1.06974	0.690587	0.634261	#VALUE!	#VALUE!	0.538389	0.42521	-1.85009	#VALUE!	#VALUE!	-0.517841	-0.523915	#VALUE!	#VALUE!	#VALUE!	#VALUE!	#VALUE!	#VALUE!	-0.102202	0.966434	0.260335	0.856323	1.23534	-0.784471
TopoI_CMPT_04	CMPT_48h	-0.0122877	#VALUE!	-0.962417	0.0275647	#VALUE!	1.82003	-0.813014	#VALUE!	-1.9853	#VALUE!	1.0953	0.374686	-0.228719	1.51921	0.639148	0.0922757	0.786854	0.524859	0.36092	#VALUE!	#VALUE!	-0.0675633	#VALUE!	-1.87305	0.791789	0.74217	0.898379	#VALUE!	#VALUE!	0.70338	0.251566	-1.87588	#VALUE!	#VALUE!	-1.00801	-0.268941	#VALUE!	#VALUE!	#VALUE!	#VALUE!	#VALUE!	#VALUE!	0.0670843	0.720031	0.262687	0.842365	0.381237	0.86464
TopoI_CMPT_05	CMPT_48h	0.0351988	#VALUE!	-1.52561	-1.36835	#VALUE!	0.671197	-1.34129	#VALUE!	-1.67517	#VALUE!	1.53147	0.276729	-0.374177	-0.0065456	0.552689	0.0975137	-0.548555	0.143776	0.11324	#VALUE!	#VALUE!	0.0105409	#VALUE!	-1.50403	0.896884	0.180859	0.719563	#VALUE!	#VALUE!	0.460751	0.453557	-1.94206	#VALUE!	#VALUE!	-0.971679	-0.954454	#VALUE!	#VALUE!	#VALUE!	#VALUE!	#VALUE!	#VALUE!	0.185475	0.428397	0.067528	0.608238	0.882727	-0.0376571
TopoI_CMPT_06	CMPT_48h	0.101156	#VALUE!	-1.15238	-0.659642	#VALUE!	1.23812	-1.14403	#VALUE!	-1.66511	#VALUE!	1.16018	0.322221	-0.316089	0.306399	0.783327	0.292618	-0.0438932	0.291576	0.073198	#VALUE!	#VALUE!	-0.0149018	#VALUE!	-2.32223	0.993863	0.574528	0.661066	#VALUE!	#VALUE!	0.586155	0.395721	-1.8211	#VALUE!	#VALUE!	-0.834697	-0.584317	#VALUE!	#VALUE!	#VALUE!	#VALUE!	#VALUE!	#VALUE!	0.106953	0.498254	0.214396	0.950923	0.727687	0.456169
HMG-CoAr_LOVA_02	LOVA_48h	-0.129897	#VALUE!	-0.743633	-1.07125	#VALUE!	-0.195981	-0.0885339	#VALUE!	-0.0459428	#VALUE!	0.159445	-0.192546	-0.591901	1.41013	0.0578486	-0.125176	-0.633237	0.12067	0.0174486	#VALUE!	#VALUE!	-0.33397	#VALUE!	-2.43297	0.346084	0.808984	0.018296	#VALUE!	#VALUE!	0.267086	0.195881	-2.60766	#VALUE!	#VALUE!	-0.395177	-0.639507	#VALUE!	#VALUE!	#VALUE!	#VALUE!	#VALUE!	#VALUE!	0.0112447	-0.066082	0.886963	-0.256835	-0.242799	-0.28934
HMG-CoAr_LOVA_03	LOVA_48h	-0.195493	#VALUE!	-1.32581	-1.41017	#VALUE!	0.137536	-0.807025	#VALUE!	0.106672	#VALUE!	-0.496156	-0.447394	-0.385849	1.10795	-0.645897	-0.0133146	-0.665752	-0.407185	-0.548539	#VALUE!	#VALUE!	-0.410529	#VALUE!	-3.11507	0.263225	0.678587	0.217573	#VALUE!	#VALUE!	0.318779	0.200295	-2.93508	#VALUE!	#VALUE!	-0.310672	-0.594717	#VALUE!	#VALUE!	#VALUE!	#VALUE!	#VALUE!	#VALUE!	0.178235	-0.0633477	0.886465	-0.435317	-0.183543	-0.365381
HMG-CoAr_LOVA_04	LOVA_48h	-0.0188242	#VALUE!	-0.772645	-0.738202	#VALUE!	0.438914	-0.428852	#VALUE!	-0.148229	#VALUE!	-0.155855	-0.318421	-0.588774	2.0789	-0.130612	-0.0442142	-0.0528159	-0.0366233	-0.126391	#VALUE!	#VALUE!	-0.353945	#VALUE!	-2.50889	0.742829	0.988985	0.400587	#VALUE!	#VALUE!	0.274694	-0.0795652	-2.50434	#VALUE!	#VALUE!	-0.375082	-0.301084	#VALUE!	#VALUE!	#VALUE!	#VALUE!	#VALUE!	#VALUE!	0.146894	0.238192	1.07841	0.0662496	-0.275213	0.0302473
HMG-CoAr_LOVA_05	LOVA_48h	0.0323373	#VALUE!	-1.3483	-1.23414	#VALUE!	0.308785	-0.78609	#VALUE!	-0.04268	#VALUE!	-0.666194	-0.51285	-0.478112	1.61929	-0.210073	0.0695971	-1.06556	-0.246082	-0.306008	#VALUE!	#VALUE!	-0.376462	#VALUE!	-2.74301	0.339261	0.824967	0.179485	#VALUE!	#VALUE!	0.371881	0.143	-2.72024	#VALUE!	#VALUE!	-0.298721	-0.611081	#VALUE!	#VALUE!	#VALUE!	#VALUE!	#VALUE!	#VALUE!	-0.0846741	-0.0206724	0.925577	-0.306739	0.0133477	-0.256382
HMG-CoAr_LOVA_06	LOVA_48h	0.164837	#VALUE!	-0.87439	-0.904944	#VALUE!	0.271397	-0.536364	#VALUE!	-0.166437	#VALUE!	-0.0770064	-0.351776	-0.599517	1.76501	-0.236761	-0.112877	-0.637829	-0.105038	-0.271369	#VALUE!	#VALUE!	-0.299994	#VALUE!	-2.83905	0.498948	0.808234	0.536766	#VALUE!	#VALUE!	0.34321	0.142729	-2.71702	#VALUE!	#VALUE!	-0.4567	-0.566537	#VALUE!	#VALUE!	#VALUE!	#VALUE!	#VALUE!	#VALUE!	0.0711048	0.21753	0.900263	-0.140842	-0.67836	-0.102696
HMG-CoAr_ATOR_02	ATOR_48h	-0.0287242	#VALUE!	-0.300916	-0.62586	#VALUE!	0.453575	-0.148976	#VALUE!	0.564211	#VALUE!	0.550942	-0.224908	-0.3815	0.647694	0.472646	-0.0481318	-0.330626	-0.0181713	0.273354	#VALUE!	#VALUE!	0.0573581	#VALUE!	-1.71995	0.439016	0.313233	0.332898	#VALUE!	#VALUE!	0.210668	-0.187715	-1.77998	#VALUE!	#VALUE!	-0.460596	-0.90435	#VALUE!	#VALUE!	#VALUE!	#VALUE!	#VALUE!	#VALUE!	0.356018	0.1362	0.659485	-0.554439	-0.0583861	-0.145966
HMG-CoAr_ATOR_03	ATOR_48h	-0.193819	#VALUE!	-0.758549	-1.09218	#VALUE!	0.386657	-0.563689	#VALUE!	0.221802	#VALUE!	-0.268635	-0.505829	-0.214862	0.502934	-0.623402	-0.273269	0.0413065	-0.237183	-0.285038	#VALUE!	#VALUE!	0.0326159	#VALUE!	-1.88835	0.250597	-0.300594	0.410241	#VALUE!	#VALUE!	0.295907	-0.00947702	-1.86855	#VALUE!	#VALUE!	-0.634121	-1.17295	#VALUE!	#VALUE!	#VALUE!	#VALUE!	#VALUE!	#VALUE!	0.303144	0.463702	0.371751	0.534905	-0.095085	0.516499
HMG-CoAr_ATOR_04	ATOR_48h	-0.0362032	#VALUE!	-0.246526	-0.728911	#VALUE!	0.365385	-0.111024	#VALUE!	0.350504	#VALUE!	0.0618147	-0.288419	-0.342507	0.584378	-0.168543	-0.128738	-0.550443	-0.17378	0.00143568	#VALUE!	#VALUE!	0.0345191	#VALUE!	-1.67609	0.108166	0.38845	0.427289	#VALUE!	#VALUE!	0.202321	-0.167295	-1.78864	#VALUE!	#VALUE!	-0.443481	-0.961736	#VALUE!	#VALUE!	#VALUE!	#VALUE!	#VALUE!	#VALUE!	0.224022	0.231114	0.732246	-0.042465	-0.291728	-0.103908
HMG-CoAr_ATOR_05	ATOR_48h	0.00742406	#VALUE!	-0.69889	-0.783165	#VALUE!	0.292614	-0.339564	#VALUE!	0.189742	#VALUE!	-0.0536852	-0.299105	-0.223173	0.260804	-1.215	-0.133255	-0.674078	-0.0546469	0.0198363	#VALUE!	#VALUE!	-0.056553	#VALUE!	-2.23058	0.131464	0.261363	0.271519	#VALUE!	#VALUE!	0.188312	0.0586928	-2.00151	#VALUE!	#VALUE!	-0.514535	-1.03107	#VALUE!	#VALUE!	#VALUE!	#VALUE!	#VALUE!	#VALUE!	0.104157	0.110852	0.583529	-0.204993	-0.332781	-0.00533186
HMG-CoAr_ATOR_06	ATOR_48h	-0.0423616	#VALUE!	-0.718332	-0.939793	#VALUE!	0.567221	-0.585516	#VALUE!	0.223505	#VALUE!	0.162555	-0.514188	-0.411306	0.0427291	-0.277962	-0.249355	-0.273218	-0.366485	-0.16069	#VALUE!	#VALUE!	-0.144395	#VALUE!	-2.06759	0.483689	-0.0413872	0.705605	#VALUE!	#VALUE!	0.293452	0.0375407	-1.92727	#VALUE!	#VALUE!	-0.632799	-0.984317	#VALUE!	#VALUE!	#VALUE!	#VALUE!	#VALUE!	#VALUE!	0.282307	0.466185	0.504961	-0.0733987	-0.410734	0.165638
HMG-CoAr_FLUV_01	FLUV_48h	-0.119578	#VALUE!	-0.941273	-1.60226	#VALUE!	0.155635	-0.468274	#VALUE!	-0.0963855	#VALUE!	0.868666	-0.530065	-0.579087	-0.394178	-0.722256	-0.421467	0.0993495	-0.0964989	0.0374555	#VALUE!	#VALUE!	0.117471	#VALUE!	-2.52298	0.549824	-0.547297	0.35108	#VALUE!	#VALUE!	0.175014	0.082784	-2.43282	#VALUE!	#VALUE!	-0.798659	-0.736595	#VALUE!	#VALUE!	#VALUE!	#VALUE!	#VALUE!	#VALUE!	-0.370293	0.258099	0.511857	0.083909	-0.0148221	0.343748
HMG-CoAr_FLUV_02	FLUV_48h	-0.0977988	#VALUE!	-0.935057	-1.21139	#VALUE!	-0.395273	-0.363899	#VALUE!	-0.0416233	#VALUE!	0.627752	-0.3928	-0.674921	-0.215926	-0.658919	-0.108257	-0.200846	-0.144751	-0.0261916	#VALUE!	#VALUE!	-0.0550443	#VALUE!	-3.05718	0.318144	0.0272327	0.0890826	#VALUE!	#VALUE!	0.0579995	0.0316273	-2.52622	#VALUE!	#VALUE!	-0.388543	-0.629444	#VALUE!	#VALUE!	#VALUE!	#VALUE!	#VALUE!	#VALUE!	-0.348492	0.105975	0.667559	0.00482286	0.477769	-0.36868
HMG-CoAr_FLUV_03	FLUV_48h	-0.117845	#VALUE!	-0.809905	-1.00267	#VALUE!	-0.000279366	-0.18245	#VALUE!	-0.0284228	#VALUE!	0.740665	-0.415887	-0.737357	-0.0793807	-0.834751	-0.0944557	-0.111901	0.0729759	0.0337989	#VALUE!	#VALUE!	-0.194375	#VALUE!	-3.36008	0.137602	0.550661	0.145284	#VALUE!	#VALUE!	0.0211254	0.000101911	-2.71884	#VALUE!	#VALUE!	-0.273864	-0.312746	#VALUE!	#VALUE!	#VALUE!	#VALUE!	#VALUE!	#VALUE!	-0.354104	-0.0181632	0.872952	0.0674113	0.354821	-0.351342
HMG-CoAr_FLUV_04	FLUV_48h	-0.0791905	#VALUE!	-0.524927	-2.09812	#VALUE!	0.325221	-0.553877	#VALUE!	-0.0394407	#VALUE!	1.31137	-0.341244	-0.553954	-0.00867874	-1.16938	-0.615515	-0.586747	-0.111376	0.0673349	#VALUE!	#VALUE!	0.128117	#VALUE!	-2.73916	0.530328	-0.971127	0.451694	#VALUE!	#VALUE!	0.0874671	0.164031	-2.56871	#VALUE!	#VALUE!	-1.08115	-1.20638	#VALUE!	#VALUE!	#VALUE!	#VALUE!	#VALUE!	#VALUE!	-0.404812	0.589008	0.42515	-0.0352686	0.0466467	0.373552
HMG-CoAr_FLUV_05	FLUV_48h	0.0696461	#VALUE!	-0.666108	-0.849232	#VALUE!	1.01874	-0.337891	#VALUE!	-0.302431	#VALUE!	0.688822	-0.489575	-0.615517	1.12253	-0.186145	-0.104681	-0.471211	-0.185527	-0.106972	#VALUE!	#VALUE!	-0.147523	#VALUE!	-2.55359	0.164702	0.526262	-0.146331	#VALUE!	#VALUE!	0.107126	-0.0254589	-2.65055	#VALUE!	#VALUE!	-0.35605	-0.323024	#VALUE!	#VALUE!	#VALUE!	#VALUE!	#VALUE!	#VALUE!	-0.707352	-0.127517	0.89938	0.119303	0.142715	0.156938
HMG-CoAr_FLUV_06	FLUV_48h	-0.10402	#VALUE!	-0.692699	-1.19321	#VALUE!	-0.251625	-0.14421	#VALUE!	-0.140643	#VALUE!	0.786564	-0.523618	-0.640826	0.171434	-0.507345	-0.123396	-0.145612	-0.114234	-0.0631279	#VALUE!	#VALUE!	-0.12382	#VALUE!	-2.13013	0.410318	0.189706	0.44436	#VALUE!	#VALUE!	0.128743	0.0276528	-2.57262	#VALUE!	#VALUE!	-0.460117	-0.692828	#VALUE!	#VALUE!	#VALUE!	#VALUE!	#VALUE!	#VALUE!	-0.334158	0.120044	0.746003	0.236083	-0.018779	-0.147344
NAMPT_FK866_01	FK866_48h	-4.82577	#VALUE!	-1.61494	-1.31385	#VALUE!	1.06197	-1.43384	#VALUE!	0.883679	#VALUE!	-2.36335	-0.927504	-0.766685	2.52721	1.35541	-0.782681	0.389768	-2.62078	-2.92725	#VALUE!	#VALUE!	-2.76884	#VALUE!	-3.60329	0.376039	0.166442	0.752655	#VALUE!	#VALUE!	1.5671	-1.25779	-3.07448	#VALUE!	#VALUE!	-2.83224	0.657087	#VALUE!	#VALUE!	#VALUE!	#VALUE!	#VALUE!	#VALUE!	-0.45278	0.674358	-0.799473	-0.506879	-1.06412	-3.16267
NAMPT_FK866_02	FK866_48h	-5.31388	#VALUE!	-7.12189	-1.83131	#VALUE!	0.872204	-1.59874	#VALUE!	1.12798	#VALUE!	-2.046	-1.01146	-0.681912	2.53918	1.68373	-0.736777	0.541473	-2.56151	-2.76097	#VALUE!	#VALUE!	-2.54737	#VALUE!	-2.63845	-0.0733214	0.22571	0.409972	#VALUE!	#VALUE!	1.45465	-1.5908	-2.95153	#VALUE!	#VALUE!	-2.75602	0.808855	#VALUE!	#VALUE!	#VALUE!	#VALUE!	#VALUE!	#VALUE!	-0.338214	0.312033	-0.735418	-2.11378	-1.20504	-3.60986
NAMPT_FK866_03	FK866_48h	-4.91929	#VALUE!	-2.33869	-1.22984	#VALUE!	1.01799	-1.54418	#VALUE!	1.15467	#VALUE!	-1.38806	-1.17785	-0.845177	2.46442	1.47758	-0.743593	0.668548	-2.82257	-2.99249	#VALUE!	#VALUE!	-2.81059	#VALUE!	-3.45562	-0.122469	0.199235	0.471189	#VALUE!	#VALUE!	1.49008	-1.47093	-3.30207	#VALUE!	#VALUE!	-2.78296	0.96918	#VALUE!	#VALUE!	#VALUE!	#VALUE!	#VALUE!	#VALUE!	-0.389991	0.456968	-0.823072	-0.919851	-0.946624	-3.53609
NAMPT_FK866_04	FK866_48h	-4.73272	#VALUE!	-2.07112	-1.63977	#VALUE!	1.01977	-1.58973	#VALUE!	1.17212	#VALUE!	-1.82569	-1.03214	-0.692424	2.1672	1.44163	-0.695377	0.639788	-2.68371	-2.83614	#VALUE!	#VALUE!	-2.84534	#VALUE!	-3.14121	-0.118768	0.137977	0.403099	#VALUE!	#VALUE!	1.45784	-1.26939	-3.21215	#VALUE!	#VALUE!	-2.66355	0.94704	#VALUE!	#VALUE!	#VALUE!	#VALUE!	#VALUE!	#VALUE!	-0.304352	0.379589	-0.787329	-0.910357	-1.03259	-3.43401
NAMPT_FK866_05	FK866_48h	-4.1806	#VALUE!	-2.16229	-1.52577	#VALUE!	1.06907	-1.69724	#VALUE!	1.05526	#VALUE!	-1.61589	-1.18122	-0.800389	1.78456	1.17755	-0.818391	0.294235	-2.92537	-3.05742	#VALUE!	#VALUE!	-3.09756	#VALUE!	-3.42165	-3.57103e-05	0.00727734	0.723648	#VALUE!	#VALUE!	1.53583	-1.11069	-3.31012	#VALUE!	#VALUE!	-2.75295	0.990568	#VALUE!	#VALUE!	#VALUE!	#VALUE!	#VALUE!	#VALUE!	-0.377279	0.584653	-0.934855	-0.755234	-0.989917	-3.38585
NAMPT_FK866_06	FK866_48h	-4.56964	#VALUE!	-1.95066	-1.90489	#VALUE!	0.88339	-1.45397	#VALUE!	1.08318	#VALUE!	-1.89058	-1.01544	-0.861247	0.805048	1.28608	-0.865092	0.586705	-2.95845	-3.0052	#VALUE!	#VALUE!	-2.5732	#VALUE!	-2.98777	0.274855	-0.382433	0.761249	#VALUE!	#VALUE!	1.53304	-1.03277	-3.32559	#VALUE!	#VALUE!	-2.78342	0.758228	#VALUE!	#VALUE!	#VALUE!	#VALUE!	#VALUE!	#VALUE!	-0.366309	0.638622	-1.0416	-0.706604	-0.961886	-3.1815
NAMPT_GMX1778_01	GMX1778_48h	-4.15676	#VALUE!	-2.10156	-3.48575	#VALUE!	1.9011	-1.56706	#VALUE!	0.938351	#VALUE!	-0.985414	-1.19056	-1.76794	2.19318	-5.22631	-1.7434	-0.480424	-7.0223	-2.90132	#VALUE!	#VALUE!	-2.65915	#VALUE!	-3.071	0.994095	-0.628742	1.07379	#VALUE!	#VALUE!	1.25491	-4.24665	-3.3656	#VALUE!	#VALUE!	-4.77953	1.83041	#VALUE!	#VALUE!	#VALUE!	#VALUE!	#VALUE!	#VALUE!	-0.862822	0.679306	-1.56082	-4.26651	-0.507089	-5.12356
NAMPT_GMX1778_02	GMX1778_48h	-4.28493	#VALUE!	-2.56386	-3.36235	#VALUE!	0.259935	-1.80207	#VALUE!	0.95344	#VALUE!	0.267642	-1.4029	-1.83852	2.5686	-0.253189	-1.7921	-0.504226	-6.82828	-2.73787	#VALUE!	#VALUE!	-2.90497	#VALUE!	-3.31917	0.321651	-0.635531	0.981864	#VALUE!	#VALUE!	1.22945	-3.23108	-3.29255	#VALUE!	#VALUE!	-4.45797	1.95424	#VALUE!	#VALUE!	#VALUE!	#VALUE!	#VALUE!	#VALUE!	-1.6097	0.72024	-1.54723	-3.49051	-0.265541	-5.64579
NAMPT_GMX1778_03	GMX1778_48h	-4.9391	#VALUE!	-2.13593	-3.3636	#VALUE!	2.43073	-1.49007	#VALUE!	0.823056	#VALUE!	-2.13887	-1.1295	-1.59153	1.97019	1.44694	-1.80954	-0.725732	-2.71048	-2.98513	#VALUE!	#VALUE!	-2.96245	#VALUE!	-2.82002	0.448322	-0.644903	1.18265	#VALUE!	#VALUE!	1.45484	-5.64551	-3.25936	#VALUE!	#VALUE!	-5.08345	2.05118	#VALUE!	#VALUE!	#VALUE!	#VALUE!	#VALUE!	#VALUE!	-1.25157	0.867637	-1.59426	-1.74138	-0.243447	-4.87234
NAMPT_GMX1778_04	GMX1778_48h	-4.61705	#VALUE!	-2.29099	-3.27752	#VALUE!	2.03708	-1.76397	#VALUE!	0.842675	#VALUE!	-1.00308	-1.27793	-1.71638	2.14463	0.878987	-1.80517	-0.198876	-7.18652	-2.85531	#VALUE!	#VALUE!	-2.98279	#VALUE!	-2.98084	0.411184	-0.562307	1.05568	#VALUE!	#VALUE!	1.34315	-7.3538	-3.30863	#VALUE!	#VALUE!	-4.87591	2.0123	#VALUE!	#VALUE!	#VALUE!	#VALUE!	#VALUE!	#VALUE!	-1.84469	0.593784	-1.48873	-3.8719	-0.209535	-5.28032
NAMPT_GMX1778_05	GMX1778_48h	-4.87472	#VALUE!	-1.44818	-3.49154	#VALUE!	2.00284	-1.34252	#VALUE!	0.662867	#VALUE!	-1.5343	-0.856894	-1.26773	1.27952	1.82777	-1.74109	-1.03728	-2.14228	-3.04349	#VALUE!	#VALUE!	-2.18076	#VALUE!	-2.57885	1.13225	-0.956837	1.42654	#VALUE!	#VALUE!	1.478	-3.21652	-2.72706	#VALUE!	#VALUE!	-5.04861	1.75724	#VALUE!	#VALUE!	#VALUE!	#VALUE!	#VALUE!	#VALUE!	-1.26257	0.802315	-1.7657	0.0306095	-0.522072	-4.57437
NAMPT_GMX1778_06	GMX1778_48h	-4.31778	#VALUE!	-1.78211	-3.4958	#VALUE!	2.08178	-1.1037	#VALUE!	0.955052	#VALUE!	-0.843245	-1.02403	-1.6439	2.07337	0.906477	-1.72377	-0.615415	-3.27586	-2.75748	#VALUE!	#VALUE!	-2.75637	#VALUE!	-3.62648	0.632699	-0.595326	1.11491	#VALUE!	#VALUE!	1.25949	-5.00884	-3.3406	#VALUE!	#VALUE!	-4.66231	1.79227	#VALUE!	#VALUE!	#VALUE!	#VALUE!	#VALUE!	#VALUE!	-0.961699	0.609072	-1.52212	-3.74378	-0.687155	-5.08324
NAMPT_GNE617 _01	GNE617 _48h	-5.32995	#VALUE!	-1.80136	-3.09777	#VALUE!	1.17044	-1.1306	#VALUE!	-0.0630094	#VALUE!	-0.261418	-0.298368	-1.25699	1.34584	3.87474	-0.957553	0.864838	-1.7439	-1.31721	#VALUE!	#VALUE!	-1.75237	#VALUE!	-3.84444	0.542499	0.0164446	1.2308	#VALUE!	#VALUE!	0.694831	-2.47731	-4.17747	#VALUE!	#VALUE!	-3.89998	2.66613	#VALUE!	#VALUE!	#VALUE!	#VALUE!	#VALUE!	#VALUE!	-0.265943	1.02771	-0.928792	-0.766316	-0.363346	-6.32783
NAMPT_GNE617 _02	GNE617 _48h	-5.46273	#VALUE!	-1.73999	-3.56757	#VALUE!	1.27504	-0.758317	#VALUE!	0.0208029	#VALUE!	-0.620838	-0.39054	-1.09605	0.909619	3.81916	-1.02071	1.21048	-2.07228	-1.77333	#VALUE!	#VALUE!	-1.58387	#VALUE!	-3.92281	0.64907	-0.115713	0.929453	#VALUE!	#VALUE!	0.820774	-2.45914	-4.12209	#VALUE!	#VALUE!	-4.05199	2.50471	#VALUE!	#VALUE!	#VALUE!	#VALUE!	#VALUE!	#VALUE!	-0.406438	0.761656	-1.00681	-0.0482667	-0.522141	-4.5534
NAMPT_GNE617 _03	GNE617 _48h	-4.92593	#VALUE!	-2.07037	-3.39663	#VALUE!	1.4248	-1.24353	#VALUE!	-0.0544987	#VALUE!	-0.243499	-0.349969	-1.22217	1.20768	4.09939	-0.993241	0.94206	-2.36372	-1.54362	#VALUE!	#VALUE!	-1.72278	#VALUE!	-3.7625	0.665217	0.243323	1.11353	#VALUE!	#VALUE!	0.805775	-2.91291	-3.87345	#VALUE!	#VALUE!	-3.66803	2.5439	#VALUE!	#VALUE!	#VALUE!	#VALUE!	#VALUE!	#VALUE!	-0.198631	0.938022	-0.838003	-0.794507	-0.500748	-5.03644
NAMPT_GNE617 _04	GNE617 _48h	-5.29808	#VALUE!	-2.06576	-3.05611	#VALUE!	1.35199	-0.954526	#VALUE!	0.0053074	#VALUE!	-0.261228	-0.366025	-1.1586	1.52466	3.98499	-0.980242	0.823957	-2.4917	-1.50701	#VALUE!	#VALUE!	-1.66787	#VALUE!	-4.20535	0.322827	0.26546	1.15444	#VALUE!	#VALUE!	0.764963	-2.60313	-3.88079	#VALUE!	#VALUE!	-3.88543	2.57732	#VALUE!	#VALUE!	#VALUE!	#VALUE!	#VALUE!	#VALUE!	-0.0953744	0.94537	-0.849312	-0.716824	-0.581011	-5.74407
NAMPT_GNE617 _05	GNE617 _48h	-4.53031	#VALUE!	-1.93377	-3.15148	#VALUE!	1.37334	-0.924226	#VALUE!	0.052957	#VALUE!	0.0118589	-0.376637	-1.32209	1.16486	4.49622	-0.929556	1.23269	-2.89149	-1.77227	#VALUE!	#VALUE!	-1.77892	#VALUE!	-3.46617	0.481173	0.0335362	1.01359	#VALUE!	#VALUE!	0.736891	-3.69134	-4.06322	#VALUE!	#VALUE!	-3.91543	2.4826	#VALUE!	#VALUE!	#VALUE!	#VALUE!	#VALUE!	#VALUE!	-0.18863	0.765559	-0.861897	-1.4487	-0.443064	-5.07546
NAMPT_GNE617 _06	GNE617 _48h	-5.57737	#VALUE!	-1.7421	-3.45358	#VALUE!	1.23584	-1.12246	#VALUE!	0.0243189	#VALUE!	-0.431265	-0.253395	-1.13764	1.13138	3.95909	-0.996387	1.01647	-1.75949	-1.49799	#VALUE!	#VALUE!	-1.77529	#VALUE!	-3.33374	0.525041	-0.0350481	1.03011	#VALUE!	#VALUE!	0.725785	-2.36032	-3.9851	#VALUE!	#VALUE!	-3.96569	2.59082	#VALUE!	#VALUE!	#VALUE!	#VALUE!	#VALUE!	#VALUE!	-0.377957	0.724795	-0.945986	0.0154848	-0.638405	-5.06957
GDH_HEXA_01	HEXA_48h	0.256333	#VALUE!	-0.62274	-0.659897	#VALUE!	1.54338	-0.192892	#VALUE!	-0.00416287	#VALUE!	-1.1989	-0.122651	-1.49512	2.47474	1.322	0.792373	1.51241	0.0817051	0.319449	#VALUE!	#VALUE!	-1.63444	#VALUE!	0.954831	0.841874	2.17848	1.16639	#VALUE!	#VALUE!	-0.104414	-0.0667623	0.698952	#VALUE!	#VALUE!	-0.784614	0.240981	#VALUE!	#VALUE!	#VALUE!	#VALUE!	#VALUE!	#VALUE!	-0.239324	0.799311	2.34575	0.367866	0.466762	0.149379
GDH_HEXA_02	HEXA_48h	-0.0149988	#VALUE!	-0.3327	-1.48563	#VALUE!	1.83227	-0.0645107	#VALUE!	-0.177132	#VALUE!	-1.22774	-0.207527	-1.00317	-0.0964237	1.39043	0.512186	0.784987	0.125585	0.280651	#VALUE!	#VALUE!	-1.61185	#VALUE!	0.709153	1.06262	1.30823	1.50183	#VALUE!	#VALUE!	0.168283	0.121933	0.662214	#VALUE!	#VALUE!	-0.926532	-0.554266	#VALUE!	#VALUE!	#VALUE!	#VALUE!	#VALUE!	#VALUE!	0.416126	0.986161	2.16797	0.426098	0.0212517	-0.768472
GDH_HEXA_03	HEXA_48h	0.193247	#VALUE!	-0.652757	-0.901228	#VALUE!	0.777108	-0.23582	#VALUE!	0.00453474	#VALUE!	-0.863919	0.00766483	-1.67514	2.9922	1.6318	0.727668	0.497208	-0.0967519	0.204396	#VALUE!	#VALUE!	-1.70296	#VALUE!	0.558652	0.849901	2.01428	0.947172	#VALUE!	#VALUE!	-0.159299	0.062158	0.537123	#VALUE!	#VALUE!	-0.778855	-0.119595	#VALUE!	#VALUE!	#VALUE!	#VALUE!	#VALUE!	#VALUE!	-0.23015	0.826071	2.25174	0.265106	0.238779	0.258344
GDH_HEXA_04	HEXA_48h	0.21118	#VALUE!	-0.335476	-1.1322	#VALUE!	1.65049	-0.100178	#VALUE!	-0.292667	#VALUE!	-2.01332	-0.159723	-1.15983	2.70149	1.63754	0.728132	0.942117	0.353079	0.534727	#VALUE!	#VALUE!	-1.58046	#VALUE!	0.931988	1.0485	1.94891	1.34223	#VALUE!	#VALUE!	0.162416	-0.0161879	0.810301	#VALUE!	#VALUE!	-0.786265	-0.0829176	#VALUE!	#VALUE!	#VALUE!	#VALUE!	#VALUE!	#VALUE!	0.0120002	0.827786	2.38044	0.586971	0.265345	-0.963961
GDH_HEXA_05	HEXA_48h	0.344365	#VALUE!	-0.524908	-0.727457	#VALUE!	1.74433	0.0325819	#VALUE!	-0.15627	#VALUE!	-0.785197	-0.123588	-1.33065	3.23743	1.91352	0.882792	1.43337	0.488158	0.635964	#VALUE!	#VALUE!	-1.39353	#VALUE!	1.09428	1.191	2.27823	1.61033	#VALUE!	#VALUE!	0.152977	-0.292288	1.12446	#VALUE!	#VALUE!	-0.629017	0.15239	#VALUE!	#VALUE!	#VALUE!	#VALUE!	#VALUE!	#VALUE!	-0.0989242	1.21665	2.46811	1.02032	0.53392	-1.70981
GDH_HEXA_06	HEXA_48h	0.214014	#VALUE!	-0.658107	-0.744404	#VALUE!	1.60022	-0.073596	#VALUE!	-0.137232	#VALUE!	-0.112107	-0.0893435	-1.36001	2.79263	1.47848	0.830966	0.824017	0.227389	0.411532	#VALUE!	#VALUE!	-1.70594	#VALUE!	0.604241	1.17247	2.24478	1.23791	#VALUE!	#VALUE!	-0.0889762	-0.0538739	0.790829	#VALUE!	#VALUE!	-0.625055	0.0705994	#VALUE!	#VALUE!	#VALUE!	#VALUE!	#VALUE!	#VALUE!	-0.388143	0.717654	2.36279	0.846086	0.347222	-0.337321
GDH_BITN_01	BITN_48h	0.677534	#VALUE!	-0.494333	0.250268	#VALUE!	#VALUE!	-0.156986	#VALUE!	-0.520606	#VALUE!	-0.740475	-0.567845	-1.50897	3.47989	2.20448	0.585419	1.32613	0.328671	0.386286	#VALUE!	#VALUE!	-1.20858	#VALUE!	0.824299	1.29761	2.35492	1.19466	#VALUE!	#VALUE!	0.110733	-0.112841	0.927379	#VALUE!	#VALUE!	-0.779373	0.772545	#VALUE!	#VALUE!	#VALUE!	#VALUE!	#VALUE!	#VALUE!	-0.303519	1.08702	2.45586	0.513791	-0.476171	-0.881582
GDH_BITN_02	BITN_48h	0.610617	#VALUE!	-0.725814	-0.499498	#VALUE!	#VALUE!	-0.576389	#VALUE!	-0.402321	#VALUE!	-1.3577	-0.782775	-1.13916	0.967892	1.69982	0.519736	0.595231	0.286713	0.311933	#VALUE!	#VALUE!	-1.46101	#VALUE!	0.587532	1.68423	1.69123	1.70397	#VALUE!	#VALUE!	0.453952	0.108917	0.646233	#VALUE!	#VALUE!	-0.643443	0.0582501	#VALUE!	#VALUE!	#VALUE!	#VALUE!	#VALUE!	#VALUE!	0.404176	1.92319	2.32464	0.23176	-0.661562	-1.65463
GDH_BITN_03	BITN_48h	0.555556	#VALUE!	-0.368629	0.293647	#VALUE!	#VALUE!	-0.110801	#VALUE!	-0.58798	#VALUE!	-0.750874	-0.766471	-1.5099	3.37387	2.00301	0.659617	0.730345	0.503484	0.667772	#VALUE!	#VALUE!	-1.52833	#VALUE!	1.16666	0.935313	2.43963	1.31922	#VALUE!	#VALUE!	0.341393	-0.140023	1.30451	#VALUE!	#VALUE!	-0.48324	0.738429	#VALUE!	#VALUE!	#VALUE!	#VALUE!	#VALUE!	#VALUE!	0.0174209	1.20206	2.54442	0.163012	-0.109784	-2.52663
GDH_BITN_04	BITN_48h	0.474909	#VALUE!	-0.77165	0.0811688	#VALUE!	#VALUE!	-0.307957	#VALUE!	-0.559204	#VALUE!	-1.73048	-0.890695	-1.41947	2.99772	2.08495	0.675176	1.13701	0.277725	0.562159	#VALUE!	#VALUE!	-1.59658	#VALUE!	0.73972	1.24433	2.29059	1.33789	#VALUE!	#VALUE!	0.341033	-0.0934668	0.850585	#VALUE!	#VALUE!	-0.463808	0.515261	#VALUE!	#VALUE!	#VALUE!	#VALUE!	#VALUE!	#VALUE!	0.165559	1.17466	2.4054	0.157751	-0.180474	-2.72688
GDH_BITN_05	BITN_48h	0.477881	#VALUE!	-0.7248	-0.00343981	#VALUE!	#VALUE!	-0.247636	#VALUE!	-0.550303	#VALUE!	-1.54741	-0.88711	-1.64199	2.56358	2.00074	0.798297	0.552584	0.397777	0.416213	#VALUE!	#VALUE!	-1.32181	#VALUE!	0.711145	1.30032	2.25978	1.49576	#VALUE!	#VALUE!	0.451626	-0.0852403	1.07363	#VALUE!	#VALUE!	-0.294712	0.745607	#VALUE!	#VALUE!	#VALUE!	#VALUE!	#VALUE!	#VALUE!	-0.0765333	1.42279	2.25345	-0.190282	0.40821	-2.18132
GDH_BITN_06	BITN_48h	0.678247	#VALUE!	-0.592484	0.180241	#VALUE!	#VALUE!	-0.114425	#VALUE!	-0.468258	#VALUE!	-2.01684	-0.734242	-1.53937	3.30948	2.31821	0.63433	0.950517	0.318724	0.454481	#VALUE!	#VALUE!	-1.47809	#VALUE!	1.07438	1.08895	2.30118	1.20496	#VALUE!	#VALUE!	0.169412	-0.0917306	1.01868	#VALUE!	#VALUE!	-0.566906	0.700497	#VALUE!	#VALUE!	#VALUE!	#VALUE!	#VALUE!	#VALUE!	-0.18523	1.05079	2.51247	0.26278	-0.479065	-1.5015
AETX _48h_01	AETX _48h	-0.234527	#VALUE!	-0.518733	-0.429876	#VALUE!	1.81648	0.239214	#VALUE!	1.09265	#VALUE!	-2.1362	-0.860908	-0.30658	2.71833	0.956591	0.362185	0.462398	-0.672486	0.380923	#VALUE!	#VALUE!	-0.58797	#VALUE!	-1.20044	1.07882	1.55206	1.06464	#VALUE!	#VALUE!	-0.488818	-0.200202	-1.12436	#VALUE!	#VALUE!	-0.973515	0.0985213	#VALUE!	#VALUE!	#VALUE!	#VALUE!	#VALUE!	#VALUE!	-0.027019	0.833996	1.83362	0.971849	-0.586531	-0.155116
AETX _48h_02	AETX _48h	0.0907871	#VALUE!	-0.556942	-1.25245	#VALUE!	0.33687	-0.124071	#VALUE!	0.95974	#VALUE!	-2.54247	-0.696197	-0.899472	0.957927	0.391109	0.132667	0.883982	-0.508491	0.556131	#VALUE!	#VALUE!	-0.455971	#VALUE!	-1.4052	0.71214	0.809216	1.20173	#VALUE!	#VALUE!	-0.451035	-0.0875592	-1.25926	#VALUE!	#VALUE!	-1.00002	-0.28002	#VALUE!	#VALUE!	#VALUE!	#VALUE!	#VALUE!	#VALUE!	-0.124792	0.841999	2.04175	0.435347	-0.349779	-1.43206
AETX _48h_03	AETX _48h	-0.201307	#VALUE!	-0.777166	-1.02451	#VALUE!	1.27057	-0.155383	#VALUE!	0.956074	#VALUE!	-0.989702	-0.847223	-0.809513	1.95427	0.0728105	0.258335	0.87905	-0.491259	0.681299	#VALUE!	#VALUE!	-0.625283	#VALUE!	-2.16704	1.20879	1.19188	1.06457	#VALUE!	#VALUE!	-0.321853	-0.112988	-1.31447	#VALUE!	#VALUE!	-0.959679	-0.164993	#VALUE!	#VALUE!	#VALUE!	#VALUE!	#VALUE!	#VALUE!	-0.0950201	0.852592	2.10393	0.474827	-0.496968	-0.643119
AETX _48h_04	AETX _48h	0.611686	#VALUE!	-0.443829	-0.782852	#VALUE!	0.0781141	-0.149584	#VALUE!	0.790255	#VALUE!	-3.14419	-0.87234	-0.850675	1.8432	0.0130662	0.327913	1.1025	-0.4204	0.718058	#VALUE!	#VALUE!	-0.281401	#VALUE!	-0.801389	0.803479	1.25074	1.32908	#VALUE!	#VALUE!	-0.567252	-0.242595	-1.21553	#VALUE!	#VALUE!	-0.887288	0.0373234	#VALUE!	#VALUE!	#VALUE!	#VALUE!	#VALUE!	#VALUE!	-0.280382	1.13402	2.10506	0.518087	0.14206	-2.07963
AETX _48h_05	AETX _48h	-0.0569854	#VALUE!	-0.384705	-1.00473	#VALUE!	2.02382	0.0285003	#VALUE!	0.869187	#VALUE!	-2.89438	-0.803139	-0.765392	1.56657	0.689772	0.18947	0.473572	-0.355544	0.814855	#VALUE!	#VALUE!	-0.440298	#VALUE!	-1.54197	1.25116	1.01799	1.14373	#VALUE!	#VALUE!	-0.226148	-0.100834	-0.870128	#VALUE!	#VALUE!	-1.02052	-0.253143	#VALUE!	#VALUE!	#VALUE!	#VALUE!	#VALUE!	#VALUE!	-0.00128132	0.819065	2.07218	0.447169	-0.688294	-1.34584
AETX _48h_06	AETX _48h	-0.199358	#VALUE!	-0.728046	-0.698908	#VALUE!	0.245502	0.00189186	#VALUE!	0.965158	#VALUE!	-3.82644	-0.817674	-0.745413	2.73034	0.886542	0.363569	0.149697	-0.243351	0.863564	#VALUE!	#VALUE!	-0.486698	#VALUE!	-1.28842	0.882437	1.54281	1.03706	#VALUE!	#VALUE!	-0.380379	-0.427132	-1.01405	#VALUE!	#VALUE!	-0.962479	0.0672265	#VALUE!	#VALUE!	#VALUE!	#VALUE!	#VALUE!	#VALUE!	-0.230746	0.7892	2.11902	0.434383	-0.434052	-0.781672
AETX _2h_01	AETX _2h	0.313825	#VALUE!	1.05509	0.390441	#VALUE!	0.0049038	0.934518	#VALUE!	-0.423647	#VALUE!	-2.12512	-0.0846758	0.0147511	2.00942	1.02742	0.234736	0.82522	-0.0888713	0.21598	#VALUE!	#VALUE!	-0.244544	#VALUE!	-0.681685	-0.0831322	1.51951	0.187004	#VALUE!	#VALUE!	-0.76773	-0.465364	-1.07084	#VALUE!	#VALUE!	0.151961	0.07258	#VALUE!	#VALUE!	#VALUE!	#VALUE!	#VALUE!	#VALUE!	-0.097794	0.259234	0.972286	0.462722	0.168703	0.246046
AETX _2h_02	AETX _2h	0.116298	#VALUE!	0.296081	0.111565	#VALUE!	-0.173757	0.379224	#VALUE!	-0.412586	#VALUE!	-1.16804	-0.022646	-0.0474627	1.85785	0.26337	0.445928	0.630177	-0.118389	0.184216	#VALUE!	#VALUE!	0.0734305	#VALUE!	-1.24729	0.442835	1.35905	0.352096	#VALUE!	#VALUE!	-0.828212	-0.291604	-1.62166	#VALUE!	#VALUE!	0.448318	0.898717	#VALUE!	#VALUE!	#VALUE!	#VALUE!	#VALUE!	#VALUE!	-0.0447264	0.385527	0.902553	-0.187424	0.510967	-1.80292
AETX _2h_03	AETX _2h	0.279774	#VALUE!	0.859782	0.463283	#VALUE!	0.0634474	0.474455	#VALUE!	-0.447013	#VALUE!	-1.8101	0.0433325	0.0255638	1.59343	0.5737	0.220089	0.189126	-0.18444	0.0100134	#VALUE!	#VALUE!	-0.408697	#VALUE!	-0.731052	0.0319695	1.52761	0.0532567	#VALUE!	#VALUE!	-1.05553	-0.116892	-1.4414	#VALUE!	#VALUE!	0.128712	0.397942	#VALUE!	#VALUE!	#VALUE!	#VALUE!	#VALUE!	#VALUE!	-0.248848	0.183099	1.00985	0.602418	0.232859	0.407441
AETX _2h_04	AETX _2h	0.357176	#VALUE!	1.17261	0.237616	#VALUE!	0.436816	1.12985	#VALUE!	-0.361875	#VALUE!	0.154787	0.225116	0.118004	1.01825	0.820762	0.0525075	0.482166	-0.31209	-0.128671	#VALUE!	#VALUE!	-0.459326	#VALUE!	-1.1657	0.133768	1.22361	0.246601	#VALUE!	#VALUE!	-0.863332	-0.299837	-1.2944	#VALUE!	#VALUE!	-0.0127694	0.0503011	#VALUE!	#VALUE!	#VALUE!	#VALUE!	#VALUE!	#VALUE!	-0.223415	0.256628	0.758654	1.26146	0.337826	0.65396
AETX _2h_05	AETX _2h	-0.0930458	#VALUE!	0.747564	0.138115	#VALUE!	0.431744	0.378474	#VALUE!	-0.588082	#VALUE!	-1.00891	-0.0576479	0.0949729	2.5835	0.518494	0.33319	1.10647	-0.153367	0.0538391	#VALUE!	#VALUE!	-0.126945	#VALUE!	-1.40002	0.284559	1.29162	0.342362	#VALUE!	#VALUE!	-0.680894	-0.326103	-1.50879	#VALUE!	#VALUE!	0.271863	0.714513	#VALUE!	#VALUE!	#VALUE!	#VALUE!	#VALUE!	#VALUE!	-0.0470399	0.361128	0.799893	-0.0986461	0.33535	-1.49453
AETX _2h_06	AETX _2h	0.269175	#VALUE!	0.894926	0.328218	#VALUE!	-0.107707	0.663796	#VALUE!	-0.402948	#VALUE!	-1.12477	-0.0901998	-0.0390244	1.35316	0.702252	0.265067	0.75548	-0.120726	0.209358	#VALUE!	#VALUE!	-0.15629	#VALUE!	-1.39764	-0.127913	1.46215	0.235666	#VALUE!	#VALUE!	-0.722014	-0.197355	-1.07076	#VALUE!	#VALUE!	0.158884	0.0669031	#VALUE!	#VALUE!	#VALUE!	#VALUE!	#VALUE!	#VALUE!	-0.0885459	0.232917	0.995815	0.0722843	0.247006	0.0736768
AETX _4h_01	AETX _4h	0.273582	#VALUE!	0.520723	0.121486	#VALUE!	0.153271	0.930206	#VALUE!	-0.277924	#VALUE!	-3.54989	0.339104	-1.16169	2.55698	0.220837	0.883179	1.16887	0.373283	0.495756	#VALUE!	#VALUE!	-0.784195	#VALUE!	-3.88752	0.296524	2.07121	0.646779	#VALUE!	#VALUE!	-1.03789	0.0212359	-3.24236	#VALUE!	#VALUE!	0.391156	1.10068	#VALUE!	#VALUE!	#VALUE!	#VALUE!	#VALUE!	#VALUE!	-0.750711	0.670564	1.65451	0.136644	0.145635	-0.140333
AETX _4h_02	AETX _4h	0.1107	#VALUE!	0.41596	-0.00670904	#VALUE!	0.336816	0.665757	#VALUE!	-0.179429	#VALUE!	-2.82328	0.209265	-1.07808	2.48072	0.132017	0.802753	1.0881	0.0575231	0.269478	#VALUE!	#VALUE!	-0.79457	#VALUE!	-4.79909	0.410579	1.9335	0.639242	#VALUE!	#VALUE!	-0.924654	-0.0075863	-3.48803	#VALUE!	#VALUE!	0.407336	0.74618	#VALUE!	#VALUE!	#VALUE!	#VALUE!	#VALUE!	#VALUE!	-0.669858	0.629646	1.57774	0.148841	-0.101739	0.339508
AETX _4h_03	AETX _4h	0.909301	#VALUE!	0.459234	0.101536	#VALUE!	-0.243752	0.486327	#VALUE!	-0.29659	#VALUE!	-1.58984	0.176457	-1.04205	2.08229	-0.136409	0.957199	0.739734	0.193571	0.42366	#VALUE!	#VALUE!	-0.488605	#VALUE!	-2.66012	0.438112	1.98272	0.91776	#VALUE!	#VALUE!	-1.07173	-0.048962	-3.24353	#VALUE!	#VALUE!	0.463108	0.964717	#VALUE!	#VALUE!	#VALUE!	#VALUE!	#VALUE!	#VALUE!	-0.803588	0.979261	1.59684	0.424967	0.559705	-0.530408
AETX _4h_04	AETX _4h	0.229017	#VALUE!	0.676773	0.104078	#VALUE!	-0.246495	0.969303	#VALUE!	-0.238486	#VALUE!	-2.13712	0.32292	-1.07711	1.68115	-0.495341	0.69964	0.816402	0.190491	0.456894	#VALUE!	#VALUE!	-0.791368	#VALUE!	-2.78332	0.214522	1.58036	0.580832	#VALUE!	#VALUE!	-0.863825	0.15319	-3.42891	#VALUE!	#VALUE!	0.288079	0.629318	#VALUE!	#VALUE!	#VALUE!	#VALUE!	#VALUE!	#VALUE!	-0.61919	0.50736	1.33724	0.101825	-0.176966	0.132455
AETX _4h_05	AETX _4h	0.628742	#VALUE!	0.535095	0.451521	#VALUE!	0.14299	0.5759	#VALUE!	-0.215528	#VALUE!	-1.22719	0.394293	-1.21904	1.39971	-0.39899	0.669257	0.726808	0.246764	0.455738	#VALUE!	#VALUE!	-0.787204	#VALUE!	-2.79155	0.344354	1.46389	0.774536	#VALUE!	#VALUE!	-0.89237	0.246723	-3.35428	#VALUE!	#VALUE!	0.3343	0.51352	#VALUE!	#VALUE!	#VALUE!	#VALUE!	#VALUE!	#VALUE!	-0.553081	0.760632	1.20304	0.18461	0.185525	-0.485632
AETX _4h_06	AETX _4h	0.891389	#VALUE!	0.600022	0.243291	#VALUE!	-0.0264364	0.798054	#VALUE!	-0.441062	#VALUE!	-1.30092	0.321311	-1.1638	2.52576	-0.628716	0.925878	0.660103	0.299637	0.464008	#VALUE!	#VALUE!	-0.752398	#VALUE!	-3.05946	0.726942	2.11745	0.873855	#VALUE!	#VALUE!	-0.979953	-0.045612	-3.35747	#VALUE!	#VALUE!	0.314668	1.09842	#VALUE!	#VALUE!	#VALUE!	#VALUE!	#VALUE!	#VALUE!	-0.724289	0.928714	1.65021	0.106033	0.524537	-1.1464
AETX _24h_01	AETX _24h	-0.046438	#VALUE!	0.211278	-0.703546	#VALUE!	0.282509	0.357045	#VALUE!	0.117981	#VALUE!	-0.0363094	-0.347815	-0.593787	2.0564	1.01393	0.502758	0.987007	-0.354388	-0.391479	#VALUE!	#VALUE!	-0.409395	#VALUE!	3.22367	0.258578	1.60078	0.717695	#VALUE!	#VALUE!	-0.372118	-0.190824	3.3152	#VALUE!	#VALUE!	-0.330885	0.0993349	#VALUE!	#VALUE!	#VALUE!	#VALUE!	#VALUE!	#VALUE!	-0.0498381	0.730412	1.63002	0.168302	-0.711887	-0.877405
AETX _24h_02	AETX _24h	0.2194	#VALUE!	0.33546	-0.550739	#VALUE!	0.194539	0.21958	#VALUE!	0.149403	#VALUE!	0.325487	-0.297812	-0.839596	2.28151	1.21134	0.480636	0.543023	-0.311765	-0.1493	#VALUE!	#VALUE!	-0.57956	#VALUE!	3.28156	0.965765	1.48397	0.718746	#VALUE!	#VALUE!	-0.435689	-0.11341	3.36009	#VALUE!	#VALUE!	-0.280841	0.000228537	#VALUE!	#VALUE!	#VALUE!	#VALUE!	#VALUE!	#VALUE!	-0.0280889	0.853481	1.70773	0.225142	-0.616276	-1.09287
AETX _24h_03	AETX _24h	0.0785027	#VALUE!	0.623966	-0.975377	#VALUE!	1.21655	1.09821	#VALUE!	0.502389	#VALUE!	0.166603	0.00458328	-0.365398	1.87675	1.08051	0.459296	0.598169	-0.138511	-0.166525	#VALUE!	#VALUE!	-0.36776	#VALUE!	3.08547	0.849398	1.20354	0.817727	#VALUE!	#VALUE!	-0.100858	-0.186638	3.23837	#VALUE!	#VALUE!	-0.398224	-0.255232	#VALUE!	#VALUE!	#VALUE!	#VALUE!	#VALUE!	#VALUE!	0.066132	0.7531	1.59242	0.350821	-1.06607	-0.666709
AETX _24h_04	AETX _24h	0.215988	#VALUE!	0.447314	-0.77953	#VALUE!	0.499632	0.752282	#VALUE!	0.160729	#VALUE!	0.370389	-0.211001	-0.750902	1.99512	1.26973	0.475076	0.338431	-0.0275686	-0.266469	#VALUE!	#VALUE!	-0.399382	#VALUE!	3.27022	0.569642	1.46008	0.902496	#VALUE!	#VALUE!	-0.302	-0.317394	3.38687	#VALUE!	#VALUE!	-0.360766	0.0459634	#VALUE!	#VALUE!	#VALUE!	#VALUE!	#VALUE!	#VALUE!	-0.258269	0.917599	1.75577	0.440534	-0.767606	-0.892309
AETX _24h_05	AETX _24h	0.188576	#VALUE!	0.235179	-0.739557	#VALUE!	-0.245571	0.229118	#VALUE!	0.191189	#VALUE!	-0.169582	-0.0741017	-0.717111	1.67431	1.41968	0.497404	0.222396	-0.291298	-0.232942	#VALUE!	#VALUE!	-0.735619	#VALUE!	3.18647	0.349924	1.31578	0.772138	#VALUE!	#VALUE!	-0.362555	-0.0438839	3.26787	#VALUE!	#VALUE!	-0.275699	-0.114469	#VALUE!	#VALUE!	#VALUE!	#VALUE!	#VALUE!	#VALUE!	-0.0717401	0.840023	1.67232	0.322747	-0.8092	-1.24857
AETX _24h_06	AETX _24h	0.389081	#VALUE!	0.705639	-0.626612	#VALUE!	-0.308593	0.393092	#VALUE!	0.321213	#VALUE!	0.561064	-0.227932	-0.628435	1.88104	1.50342	0.561542	-0.13963	-0.074258	0.0567765	#VALUE!	#VALUE!	-0.428567	#VALUE!	3.25309	0.580273	1.61775	0.861592	#VALUE!	#VALUE!	-0.422415	-0.119908	3.37373	#VALUE!	#VALUE!	-0.254371	0.05605	#VALUE!	#VALUE!	#VALUE!	#VALUE!	#VALUE!	#VALUE!	-0.0967975	0.739606	1.75521	0.54141	-0.599629	-1.4876
[truncated: 141 more columns]

## Sheet: Abbreviations
Metformin		METF			CI	Complex I inhibitors						2',3'-cyclic AMP	2,3-cAMP
Rotenone		ROTN			CII	Complex II inhibitors						2-phosphoglycolic acid	2PG
Malonic acid		MALO			CIII	Complex III inhibitors						glycerate 2-phosphate	2PGA
3-Nitropropionic acid		3-NP			CIV	Complex IV inhibitors						3',5'-cyclic AMP	3,5-cAMP
Atovaquone		ATOV			Uncoupler	Uncoupler						3-dehydroshikimate	3DeHy-SHIK
Antimycin A		AMYC			Akt	AKT inhibitors						3-hydroxypyruvic acid	3-OH-PYR
Potassium cyanide		CYAN			mTOR	mTOR						3-phosphoglycerate	3PGA
Sodium azide		AZID			FAB	Fatty acid biosynthesis inhibitors						5-methyltetrahydrofolate	5Me-THF
2,4-Dinitrophenol		2DNP			GDH	Glutamate dehydrogenase inhibitors						6-phosphogluconic acid	6PG
Carbonyl cyanide m-chlorophenyl hydrazone		CCCP			HMG-CoAr	HMG-CoA reductase inhibitors						8-hydroxycopalyl diphosphate	8OH-COPA-PP
Emodin		EMOD			NAMPT	NAD salvage						acetoacetyl-CoA	AcAc-CoA
Mitoxantrone		MITO			PLB	Phospholipid biosynthesis						acetyl-CoA	AcCoA
Doxorubicin		DOXO			TopoI	Topoisomerase I inhibitors						aconitic acid	ACT
Etoposide		ETOP			TopoII	Topoisomerase II inhibitors						adenosine	Adenosine
Irinotecan		IRIN										adenylosuccinic acid	Adenylo-Suc
Camptothecin		CMPT										adenosine 5'-diphosphate	ADP
Lovastatin		LOVA										ADP-glucose	ADP-glucose
Atorvastatin		ATOR										ADP-ribose 2'-phosphate	ADPPR
Fluvastatin		FLUV										ADP-D-ribose	ADPR
Daporinad		FK866										AICA ribonucleotide	AICAR
GMX1778		GMX										5-aminoimidazole ribonucleotide	AIR
GNE617		GNE										2-ketoglutaric acid	2-OG
Paclitaxel		PTXL										L-alanine	ALA
Vincristin		VINC										allantoic acid	ALLANTOATE
Epigallocatechin gallate		EGCG										allantoin	ALT
Apigenin		APIG										adenosine 5'-monophosphate	AMP
Perifosine		PRFN										L-arginine	ARG
Oridonin		ORID										ascorbic acid	ASC
Rapamycin		RAPA										L-asparagine	ASN
Alpelisib		ALPL										L-aspartic acid	ASP
Wortmannin		WRTN										adenosine triphosphate	ATP
Hexachlorophene		HEXA										ureidosuccinic acid	CA
Bithionol		BITN										carboxyaminoimidazole ribotide	CAIR
Betulinic acid		BETA										3-ureidopropionic acid	CarbamoylAla
11-Keto-beta-boswellic acid		BOWA										cytidine 5'-diphosphate	CDP
Maslinic acid		MASA										cytidine diphosphate-choline	CDP-CHOL
Breastin		BRST										4-diphosphocytidyl-2-C-methyl-D-erythritol	CDP-ME
Cucurbitacin B		QQrB										4-CDP-2-C-methyl-D-erythritol 2-phosphate	CDP-MEP
Glycyrrhetinic acid		GLYA										3',5'-cyclic GMP	cGMP
												chloride	chloride
												chorismic acid	CHOR
												chorismic acid	CHOR-H2O
												citric acid	CIT
												L-citrulline	CITRUL
												cytidine 5'-monophosphate	CMP
												coenzyme A	CoA
												creatine	CREA
												phosphocreatine	CREA-P
												cytidine triphosphate	CTP
												L-cysteine	CYS
												L-cystine	CYSN
												cytidine	Cytidine
												2'-deoxyadenosine	dADO
												2'-deoxyadenosine-5'-diphosphate	dADP
												2'-deoxyadenosine-5'-monophosphate	dAMP
												deoxyadenosine triphosphate	dATP
												dehydroascorbic acid	DeHyASC
												2'-deoxyguanosine 5'-monophosphate	dGMP
												deoxyguanosine	dGUA
												dihydroxyacetone phosphate	DHAP
												dihydroorotic acid	DHO
												digalacturonic acid	DIGALACTURON
												disccharides_sum	Disccharides_sum
												dimethylallyl diphosphate	DMA-PP
												deoxyribose 5-phosphate	dR5P
												thymidine-5'-diphosphate	dTDP
												thymidine 5'-monophosphate	dTMP
												thymidine-5'-triphosphate	dTTP
												1-deoxy-D-xylulose 5-phosphate	dXP
												erythrose 4-phosphate	E4P
												fructose 6-phosphate	F6P
												flavin adenine dinucleotide	FAD
												5-Formamidoimidazole-4-carboxamide ribotide	FAICAR
												fructose-1,6-diphosphate	FBP
												5-phosphoribosyl-N-formylglycineamidine	FGAM
												5'-phosphoribosyl-N-formylglycineamide	FGAR
												flavin mononucleotide	FMN
												farnesyl diphosphate	FPP
												fumaric acid	FUM
												glucose-1-phosphate	G1P
												glucose-6-phosphate	G6P
												glucosamine 1-phosphate	GA1P
												glucosamine 6-phosphate	GA6P
												gamma-aminobutyric acid	GABA
												D-galactonic acid	GALACTON
												D-galacturonic Acid	GALACTURON
												glycerinaldehye 3-phosphate	GAP
												5'-phosphoribosylglycineamide	GAR
												guanosine diphosphate	GDP
												geranylgeranyl pyrophosphate	GGPP
												L-glutamic acid	GLA
												glycerophosphoric acid	GLC3P
												L-glutamine	GLN
												gluconic acid	GLUCON
												D-glucuronic Acid	GLUCURON
												glycine	GLY
												glycolic acid	GLYCOLATE
												glyoxylic acid	GLYOX
												guanosine-5'-monophosphate	GMP
												geranyl diphosphate	GPP
												glutathione	GSH
												glutathione disulfide	GSSG
												guanosine triphosphate	GTP
												guanosine	Guanosine
												hexose_sum	Hexoses
												L-histidine	HIS
												(2E)-4-hydroxy-3-methylbut-2-enyl diphosphate	HMBPP
												hydroxymethylglutaryl-CoA	HMG-CoA
												inosine 5'-monophosphate	IMP
												D-myo-inositol trikisphosphates (sum)	IP3_sum
												D-myo-inositol tetrakisphosphates (sum)	IP4_sum
												D-myo-inositol pentakisphosphates (sum)	IP5_sum
												phytic acid	IP6
												Isopentenyl pyrophosphate	IPPP
												isocitric acid	ISOCIT
												isovaleryl-coenzyme A	ISOVAL-CoA
												2-keto-3-deoxy-6-phosphogluconate	KDPG
												lactic acid	LAC
												L-leucine+L-isoleucine (sum)	LEU+ILE
												L-leucine+L-isoleucine (sum)	LEU+ILE
												L-lysine	LYS
												malic acid	MAL
												malonyl-CoA	Malo-CoA
												2C-methyl-D-erythritol 2,4-cyclodiphosphate	MEcPP
												3-methylcrotonyl CoA	MeCrot-CoA
												methyl-D-erythritol Phosphate	MEP
												methionine	MET
												mevalonic acid	MEVA
												mevalonate-P	MEVA5P
												mevalonate-5PP	MEVA5PP
												methylmalonyl coa	MM-CoA
												nicotinic acid	NA
												nicotinate mononucleotide	NAAM
												nicotinamide adenine dinucleotide	NAD+
												reduced nicotinamide adenine dinucleotide	NADH
												nicotinamide adenine dinucleotide phosphate	NADP+
												reduced nicotinamide adenine dinucleotide phosphate	NADPH
												nicotinamide	nicotinamide
												nicotinamide mononucleotide	NMN
												L-ornithine	ORN
												orotic acid	ORO
												orotidylic acid	ORO5P
												oxaloacetic acid	Oxaloacetic acid
												oxaloacetic acid_2	Oxaloacetic acid_2
												D-pantothenic acid	PAN
												O-phosphoethanolamine	PEA
												sum of valeric acid, isovaleric, anteisovaleric acid	pentanoates
												phosphoenolpyruvate	PEP
												phenylalanine	PHE
												phosphate	phosphate
												phosphoribosylamine	PRA
												L-proline	PRO
												phosphoribosyl pyrophosphate	PRPP
												pyruvic acid	PYR
												quinic acid	QUIN
												ribose-1-phosphate	R1P
												ribose phosphate	R5P
												D-ribonic acid	RA
												D-ribulose 1,5-Bisphosphate	RIB1,5 BP
												ribulose 5-phosphate+xylolose 5-phosphate (sum)	RIBU5P+XU5P
												sedoheptulose 1,7-bisphosphate	S1,7BP
												sedoheptulose 7-phosphate	S7P
												S-adenosylhomocysteine	SAH
												phosphoribosylaminoimidazole succinocarboxamide	SAICAR
												L-serine	SER
												shikimic acid	SHIK
												succinic acid	SUC
												succinyl-coenzyme A	Succ-CoA
												sulfate	sulfate
												L-threonine	THR
												trigalacturonic acid	TRIGALACTURON
												L-tryptophan	TRP
												L-tyrosine	TYR
												uric acid	UA
												uridine 5'-diphosphate	UDP
												UDP-glucose	UDP-glc
												UDP-N-acetyl-alpha-D-glucosamine	UDP-NAcGA
												uridine 5'-monophosphate	UMP
												uridine	Uridine
												uridine 5'-triphosphate	UTP
												L-valine	VAL
												L-valine	VAL
												xanthosine monophosphate	XAN5P
												tetrahydrofolic acid	THF
												folic acid	Folate
												5-formyltetrahydrofolic acid	5-Formyl-THF
